# Supplementary material for: Zero-dimensional halide hybrid bulk glass exhibiting reversible photochromic ultralong phosphorescence
Source: Nat Commun. 2024 Jun 29;15:5519. doi: 10.1038/s41467-024-49886-7 (PMC11217438; doi:10.1038/s41467-024-49886-7)
Supplement: Supplementary file 4 — Supplementary Data 1 [file 41467_2024_49886_MOESM4_ESM.cif]

####################################################################### 
# 
# This file contains crystal structure data downloaded from the 
# Cambridge Structural Database (CSD) hosted by the Cambridge 
# Crystallographic Data Centre (CCDC).
# 
# Full information about CCDC data access policies and citation 
# guidelines are available at http://www.ccdc.cam.ac.uk/access/V1 
# 
# Audit and citation data items may have been added by the CCDC. 
# Please retain this information to preserve the provenance of 
# this file and to allow appropriate attribution of the data. 
# 
#######################################################################

data_20230505a_auto
_database_code_depnum_ccdc_archive 'CCDC 2323188'
loop_
_audit_author_name
_audit_author_address
'Fei Nie'
;Beijing Normal University
China
;
_audit_update_record             
;
2024-01-03 deposited with the CCDC.	2024-06-02 downloaded from the CCDC.
;

_audit_creation_method           SHELXL-2018/1
_shelx_SHELXL_version_number     2018/1
_chemical_name_systematic        ?
_chemical_name_common            ?
_chemical_melting_point          ?
_chemical_formula_moiety         ?
_chemical_formula_sum            'C20 H19 Cl2 O P Zn0.50'
_chemical_formula_weight         409.91

loop_
_atom_type_symbol
_atom_type_description
_atom_type_scat_dispersion_real
_atom_type_scat_dispersion_imag
_atom_type_scat_source
C C 0.0181 0.0091 'International Tables Vol C Tables 4.2.6.8 and 6.1.1.4'
H H 0.0000 0.0000 'International Tables Vol C Tables 4.2.6.8 and 6.1.1.4'
Cl Cl 0.3639 0.7018 'International Tables Vol C Tables 4.2.6.8 and 6.1.1.4'
O O 0.0492 0.0322 'International Tables Vol C Tables 4.2.6.8 and 6.1.1.4'
P P 0.2955 0.4335 'International Tables Vol C Tables 4.2.6.8 and 6.1.1.4'
Zn Zn -1.5491 0.6778 'International Tables Vol C Tables 4.2.6.8 and 6.1.1.4'

_space_group_crystal_system      monoclinic
_space_group_IT_number           15
_space_group_name_H-M_alt        'I 2/a'
_space_group_name_Hall           '-I 2ya'

_shelx_space_group_comment       
;
The symmetry employed for this shelxl refinement is uniquely defined
by the following loop, which should always be used as a source of
symmetry information in preference to the above space-group names.
They are only intended as comments.
;

loop_
_space_group_symop_operation_xyz
'x, y, z'
'-x+1/2, y, -z'
'x+1/2, y+1/2, z+1/2'
'-x+1, y+1/2, -z+1/2'
'-x, -y, -z'
'x-1/2, -y, z'
'-x+1/2, -y+1/2, -z+1/2'
'x, -y+1/2, z+1/2'

_cell_length_a                   14.2232(3)
_cell_length_b                   15.9199(4)
_cell_length_c                   17.6245(5)
_cell_angle_alpha                90
_cell_angle_beta                 108.089(3)
_cell_angle_gamma                90
_cell_volume                     3793.51(18)
_cell_formula_units_Z            8
_cell_measurement_temperature    100(2)
_cell_measurement_reflns_used    5498
_cell_measurement_theta_min      3.7490
_cell_measurement_theta_max      76.0030

_exptl_crystal_description       block
_exptl_crystal_colour            colorless
_exptl_crystal_density_meas      1.40
_exptl_crystal_density_method    ?
_exptl_crystal_density_diffrn    1.435
_exptl_crystal_F_000             1688
_exptl_transmission_factor_min   ?
_exptl_transmission_factor_max   ?
_exptl_crystal_size_max          ?
_exptl_crystal_size_mid          ?
_exptl_crystal_size_min          ?
_exptl_absorpt_coefficient_mu    4.559
_shelx_estimated_absorpt_T_min   ?
_shelx_estimated_absorpt_T_max   ?
_exptl_absorpt_correction_type   ?
_exptl_absorpt_correction_T_min  ?
_exptl_absorpt_correction_T_max  ?
_exptl_absorpt_process_details   ?
_exptl_absorpt_special_details   ?
_diffrn_ambient_temperature      100(2)
_diffrn_radiation_wavelength     1.54184
_diffrn_radiation_type           CuK\a
_diffrn_source                   ?
_diffrn_measurement_device_type  'SuperNova, Dual, Cu at home/near, Eos'
_diffrn_measurement_method       ?
_diffrn_detector_area_resol_mean ?
_diffrn_reflns_number            11892
_diffrn_reflns_av_unetI/netI     0.0827
_diffrn_reflns_av_R_equivalents  0.0807
_diffrn_reflns_limit_h_min       -17
_diffrn_reflns_limit_h_max       14
_diffrn_reflns_limit_k_min       -19
_diffrn_reflns_limit_k_max       17
_diffrn_reflns_limit_l_min       -21
_diffrn_reflns_limit_l_max       22
_diffrn_reflns_theta_min         3.830
_diffrn_reflns_theta_max         76.419
_diffrn_reflns_theta_full        67.684
_diffrn_measured_fraction_theta_max 0.952
_diffrn_measured_fraction_theta_full 0.999
_diffrn_reflns_Laue_measured_fraction_max 0.952
_diffrn_reflns_Laue_measured_fraction_full 0.999
_diffrn_reflns_point_group_measured_fraction_max 0.952
_diffrn_reflns_point_group_measured_fraction_full 0.999
_reflns_number_total             3798
_reflns_number_gt                2951
_reflns_threshold_expression     'I > 2\s(I)'
_reflns_Friedel_coverage         0.000
_reflns_Friedel_fraction_max     .
_reflns_Friedel_fraction_full    .

_reflns_special_details          
;
 Reflections were merged by SHELXL according to the crystal
 class for the calculation of statistics and refinement.
 
 _reflns_Friedel_fraction is defined as the number of unique
 Friedel pairs measured divided by the number that would be
 possible theoretically, ignoring centric projections and
 systematic absences.
;

_computing_data_collection       ?
_computing_cell_refinement       ?
_computing_data_reduction        ?
_computing_structure_solution    'SHELXT 2014/5 (Sheldrick, 2014)'
_computing_structure_refinement  'SHELXL-2018/1 (Sheldrick, 2018)'
_computing_molecular_graphics    ?
_computing_publication_material  ?
_refine_special_details          ?
_refine_ls_structure_factor_coef Fsqd
_refine_ls_matrix_type           full
_refine_ls_weighting_scheme      calc
_refine_ls_weighting_details     
'w=1/[\s^2^(Fo^2^)+(0.0849P)^2^] where P=(Fo^2^+2Fc^2^)/3'
_atom_sites_solution_primary     ?
_atom_sites_solution_secondary   ?
_atom_sites_solution_hydrogens   geom
_refine_ls_hydrogen_treatment    constr
_refine_ls_extinction_method     none
_refine_ls_extinction_coef       .
_refine_ls_number_reflns         3798
_refine_ls_number_parameters     223
_refine_ls_number_restraints     0
_refine_ls_R_factor_all          0.0693
_refine_ls_R_factor_gt           0.0533
_refine_ls_wR_factor_ref         0.1480
_refine_ls_wR_factor_gt          0.1368
_refine_ls_goodness_of_fit_ref   1.019
_refine_ls_restrained_S_all      1.019
_refine_ls_shift/su_max          0.001
_refine_ls_shift/su_mean         0.000

loop_
_atom_site_label
_atom_site_type_symbol
_atom_site_fract_x
_atom_site_fract_y
_atom_site_fract_z
_atom_site_U_iso_or_equiv
_atom_site_adp_type
_atom_site_occupancy
_atom_site_site_symmetry_order
_atom_site_calc_flag
_atom_site_refinement_flags_posn
_atom_site_refinement_flags_adp
_atom_site_refinement_flags_occupancy
_atom_site_disorder_assembly
_atom_site_disorder_group
Zn1 Zn 0.750000 0.73713(4) 0.500000 0.01754(19) Uani 1 2 d S T P . .
Cl2 Cl 0.63423(6) 0.65507(5) 0.52748(5) 0.0216(2) Uani 1 1 d . . . . .
Cl3 Cl 0.82048(6) 0.82133(5) 0.60801(5) 0.0227(2) Uani 1 1 d . . . . .
P10 P 0.52738(6) 0.20286(5) 0.34769(5) 0.0153(2) Uani 1 1 d . . . . .
O12 O 0.37689(16) 0.10792(14) 0.27770(14) 0.0200(5) Uani 1 1 d . . . . .
C11 C 0.3947(2) 0.1927(2) 0.3011(2) 0.0173(7) Uani 1 1 d . . . . .
H11 H 0.346654 0.235925 0.293999 0.021 Uiso 1 1 calc R U . . .
C20 C 0.5629(2) 0.1394(2) 0.43616(19) 0.0165(6) Uani 1 1 d . . . . .
C8 C 0.6235(3) 0.4291(2) 0.4525(2) 0.0200(7) Uani 1 1 d . . . . .
H8 H 0.658617 0.450765 0.503725 0.024 Uiso 1 1 calc R U . . .
C19 C 0.5401(2) 0.1662(2) 0.1972(2) 0.0190(7) Uani 1 1 d . . . . .
H19 H 0.470657 0.175260 0.178207 0.023 Uiso 1 1 calc R U . . .
C17 C 0.6929(3) 0.1363(2) 0.1716(2) 0.0208(7) Uani 1 1 d . . . . .
H17 H 0.727944 0.124046 0.135004 0.025 Uiso 1 1 calc R U . . .
C21 C 0.6146(2) 0.0645(2) 0.4408(2) 0.0182(7) Uani 1 1 d . . . . .
H21 H 0.636171 0.046915 0.397363 0.022 Uiso 1 1 calc R U . . .
C9 C 0.6069(2) 0.3434(2) 0.4427(2) 0.0189(7) Uani 1 1 d . . . . .
H9 H 0.632513 0.306068 0.486304 0.023 Uiso 1 1 calc R U . . .
C14 C 0.5911(2) 0.1714(2) 0.2788(2) 0.0173(7) Uani 1 1 d . . . . .
C4 C 0.5517(2) 0.3125(2) 0.3674(2) 0.0170(7) Uani 1 1 d . . . . .
C25 C 0.5290(2) 0.1649(2) 0.5001(2) 0.0190(7) Uani 1 1 d . . . . .
H25 H 0.492679 0.215528 0.496871 0.023 Uiso 1 1 calc R U . . .
C7 C 0.5896(3) 0.4830(2) 0.3890(2) 0.0234(7) Uani 1 1 d . . . . .
H7 H 0.602717 0.541430 0.396292 0.028 Uiso 1 1 calc R U . . .
C5 C 0.5169(3) 0.3673(2) 0.3032(2) 0.0232(7) Uani 1 1 d . . . . .
H5 H 0.479977 0.346283 0.252142 0.028 Uiso 1 1 calc R U . . .
C18 C 0.5919(3) 0.1477(2) 0.1440(2) 0.0219(7) Uani 1 1 d . . . . .
H18 H 0.557556 0.142950 0.088612 0.026 Uiso 1 1 calc R U . . .
C6 C 0.5362(3) 0.4524(2) 0.3139(2) 0.0256(8) Uani 1 1 d . . . . .
H6 H 0.513169 0.489873 0.270107 0.031 Uiso 1 1 calc R U . . .
C23 C 0.6031(2) 0.0407(2) 0.5725(2) 0.0213(7) Uani 1 1 d . . . . .
H23 H 0.617941 0.007189 0.619369 0.026 Uiso 1 1 calc R U . . .
C16 C 0.7440(3) 0.1426(2) 0.2531(2) 0.0216(7) Uani 1 1 d . . . . .
H16 H 0.813638 0.134523 0.271677 0.026 Uiso 1 1 calc R U . . .
C24 C 0.5500(2) 0.1145(2) 0.5675(2) 0.0209(7) Uani 1 1 d . . . . .
H24 H 0.527698 0.130909 0.610820 0.025 Uiso 1 1 calc R U . . .
C15 C 0.6935(3) 0.1607(2) 0.3067(2) 0.0196(7) Uani 1 1 d . . . . .
H15 H 0.728146 0.165769 0.362050 0.024 Uiso 1 1 calc R U . . .
C22 C 0.6347(2) 0.0156(2) 0.5090(2) 0.0206(7) Uani 1 1 d . . . . .
H22 H 0.670308 -0.035424 0.512324 0.025 Uiso 1 1 calc R U . . .
C13 C 0.2752(3) 0.0948(2) 0.2309(2) 0.0272(8) Uani 1 1 d . . . . .
H13A H 0.258246 0.132258 0.184425 0.041 Uiso 1 1 calc R U . . .
H13B H 0.232215 0.107022 0.263498 0.041 Uiso 1 1 calc R U . . .
H13C H 0.265925 0.036317 0.212807 0.041 Uiso 1 1 calc R U . . .

loop_
_atom_site_aniso_label
_atom_site_aniso_U_11
_atom_site_aniso_U_22
_atom_site_aniso_U_33
_atom_site_aniso_U_23
_atom_site_aniso_U_13
_atom_site_aniso_U_12
Zn1 0.0160(3) 0.0205(3) 0.0150(3) 0.000 0.0033(3) 0.000
Cl2 0.0176(4) 0.0238(4) 0.0232(4) -0.0002(3) 0.0061(3) -0.0027(3)
Cl3 0.0235(4) 0.0270(4) 0.0160(4) -0.0032(3) 0.0037(3) -0.0038(3)
P10 0.0154(4) 0.0165(4) 0.0141(4) 0.0002(3) 0.0048(3) 0.0005(3)
O12 0.0153(11) 0.0177(12) 0.0235(12) -0.0005(9) 0.0010(10) -0.0013(9)
C11 0.0134(15) 0.0149(15) 0.0219(17) -0.0033(12) 0.0032(14) -0.0010(12)
C20 0.0141(15) 0.0176(16) 0.0171(16) 0.0013(12) 0.0036(13) -0.0026(12)
C8 0.0202(17) 0.0237(17) 0.0167(17) -0.0030(13) 0.0063(14) -0.0026(14)
C19 0.0152(16) 0.0213(17) 0.0197(17) -0.0005(13) 0.0044(14) -0.0007(13)
C17 0.0238(18) 0.0251(18) 0.0170(16) -0.0011(13) 0.0114(14) -0.0001(14)
C21 0.0184(17) 0.0174(15) 0.0206(17) -0.0005(13) 0.0084(14) -0.0023(13)
C9 0.0168(17) 0.0226(17) 0.0173(16) 0.0009(13) 0.0054(14) -0.0003(13)
C14 0.0181(17) 0.0168(16) 0.0174(16) -0.0006(12) 0.0061(14) -0.0012(13)
C4 0.0163(16) 0.0172(16) 0.0197(16) 0.0003(12) 0.0091(14) 0.0005(12)
C25 0.0191(17) 0.0185(16) 0.0189(16) -0.0003(12) 0.0051(14) 0.0001(13)
C7 0.0233(18) 0.0185(17) 0.0278(19) -0.0031(14) 0.0071(15) -0.0026(13)
C5 0.0278(19) 0.0217(18) 0.0193(17) 0.0009(14) 0.0061(15) 0.0017(14)
C18 0.0267(19) 0.0239(18) 0.0169(16) -0.0005(13) 0.0093(15) 0.0008(14)
C6 0.033(2) 0.0197(17) 0.0241(19) 0.0037(14) 0.0081(17) 0.0034(15)
C23 0.0170(17) 0.0260(18) 0.0174(17) 0.0045(13) 0.0001(14) -0.0049(14)
C16 0.0164(17) 0.0254(17) 0.0223(17) 0.0028(14) 0.0049(14) 0.0026(13)
C24 0.0176(17) 0.0291(19) 0.0163(16) 0.0003(13) 0.0056(14) -0.0046(14)
C15 0.0198(17) 0.0242(17) 0.0144(16) -0.0002(13) 0.0045(14) -0.0006(13)
C22 0.0144(16) 0.0207(17) 0.0247(18) 0.0007(13) 0.0034(14) -0.0018(13)
C13 0.0191(18) 0.0284(19) 0.029(2) -0.0035(15) 0.0005(16) -0.0045(15)

_geom_special_details            
;
 All esds (except the esd in the dihedral angle between two l.s. planes)
 are estimated using the full covariance matrix.  The cell esds are taken
 into account individually in the estimation of esds in distances, angles
 and torsion angles; correlations between esds in cell parameters are only
 used when they are defined by crystal symmetry.  An approximate (isotropic)
 treatment of cell esds is used for estimating esds involving l.s. planes.
;

loop_
_geom_bond_atom_site_label_1
_geom_bond_atom_site_label_2
_geom_bond_distance
_geom_bond_site_symmetry_2
_geom_bond_publ_flag
Zn1 Cl2 2.2689(9) . ?
Zn1 Cl2 2.2689(8) 2_656 ?
Zn1 Cl3 2.2891(8) 2_656 ?
Zn1 Cl3 2.2891(8) . ?
P10 C4 1.793(3) . ?
P10 C20 1.794(3) . ?
P10 C14 1.797(3) . ?
P10 C11 1.817(3) . ?
O12 C11 1.411(4) . ?
O12 C13 1.441(4) . ?
C11 H11 0.9500 . ?
C20 C21 1.390(5) . ?
C20 C25 1.415(5) . ?
C8 C7 1.374(5) . ?
C8 C9 1.386(5) . ?
C8 H8 0.9500 . ?
C19 C18 1.392(5) . ?
C19 C14 1.397(5) . ?
C19 H19 0.9500 . ?
C17 C18 1.378(5) . ?
C17 C16 1.397(5) . ?
C17 H17 0.9500 . ?
C21 C22 1.385(5) . ?
C21 H21 0.9500 . ?
C9 C4 1.405(5) . ?
C9 H9 0.9500 . ?
C14 C15 1.395(5) . ?
C4 C5 1.392(5) . ?
C25 C24 1.387(5) . ?
C25 H25 0.9500 . ?
C7 C6 1.394(5) . ?
C7 H7 0.9500 . ?
C5 C6 1.383(5) . ?
C5 H5 0.9500 . ?
C18 H18 0.9500 . ?
C6 H6 0.9500 . ?
C23 C24 1.386(5) . ?
C23 C22 1.387(5) . ?
C23 H23 0.9500 . ?
C16 C15 1.384(5) . ?
C16 H16 0.9500 . ?
C24 H24 0.9500 . ?
C15 H15 0.9500 . ?
C22 H22 0.9500 . ?
C13 H13A 0.9800 . ?
C13 H13B 0.9800 . ?
C13 H13C 0.9800 . ?

loop_
_geom_angle_atom_site_label_1
_geom_angle_atom_site_label_2
_geom_angle_atom_site_label_3
_geom_angle
_geom_angle_site_symmetry_1
_geom_angle_site_symmetry_3
_geom_angle_publ_flag
Cl2 Zn1 Cl2 109.69(5) . 2_656 ?
Cl2 Zn1 Cl3 110.81(3) . 2_656 ?
Cl2 Zn1 Cl3 108.61(3) 2_656 2_656 ?
Cl2 Zn1 Cl3 108.61(3) . . ?
Cl2 Zn1 Cl3 110.81(3) 2_656 . ?
Cl3 Zn1 Cl3 108.32(5) 2_656 . ?
C4 P10 C20 113.28(15) . . ?
C4 P10 C14 107.13(15) . . ?
C20 P10 C14 111.44(15) . . ?
C4 P10 C11 106.56(15) . . ?
C20 P10 C11 108.34(15) . . ?
C14 P10 C11 109.95(15) . . ?
C11 O12 C13 111.3(3) . . ?
O12 C11 P10 106.5(2) . . ?
O12 C11 H11 126.8 . . ?
P10 C11 H11 126.8 . . ?
C21 C20 C25 120.3(3) . . ?
C21 C20 P10 122.3(3) . . ?
C25 C20 P10 117.2(2) . . ?
C7 C8 C9 120.6(3) . . ?
C7 C8 H8 119.7 . . ?
C9 C8 H8 119.7 . . ?
C18 C19 C14 119.4(3) . . ?
C18 C19 H19 120.3 . . ?
C14 C19 H19 120.3 . . ?
C18 C17 C16 120.4(3) . . ?
C18 C17 H17 119.8 . . ?
C16 C17 H17 119.8 . . ?
C22 C21 C20 119.6(3) . . ?
C22 C21 H21 120.2 . . ?
C20 C21 H21 120.2 . . ?
C8 C9 C4 119.1(3) . . ?
C8 C9 H9 120.5 . . ?
C4 C9 H9 120.5 . . ?
C15 C14 C19 120.5(3) . . ?
C15 C14 P10 119.1(2) . . ?
C19 C14 P10 120.1(3) . . ?
C5 C4 C9 120.2(3) . . ?
C5 C4 P10 117.0(3) . . ?
C9 C4 P10 122.8(3) . . ?
C24 C25 C20 118.7(3) . . ?
C24 C25 H25 120.6 . . ?
C20 C25 H25 120.6 . . ?
C8 C7 C6 120.4(3) . . ?
C8 C7 H7 119.8 . . ?
C6 C7 H7 119.8 . . ?
C6 C5 C4 119.8(3) . . ?
C6 C5 H5 120.1 . . ?
C4 C5 H5 120.1 . . ?
C17 C18 C19 120.2(3) . . ?
C17 C18 H18 119.9 . . ?
C19 C18 H18 119.9 . . ?
C5 C6 C7 119.9(3) . . ?
C5 C6 H6 120.0 . . ?
C7 C6 H6 120.0 . . ?
C24 C23 C22 119.9(3) . . ?
C24 C23 H23 120.0 . . ?
C22 C23 H23 120.0 . . ?
C15 C16 C17 120.1(3) . . ?
C15 C16 H16 120.0 . . ?
C17 C16 H16 120.0 . . ?
C23 C24 C25 120.9(3) . . ?
C23 C24 H24 119.6 . . ?
C25 C24 H24 119.6 . . ?
C16 C15 C14 119.4(3) . . ?
C16 C15 H15 120.3 . . ?
C14 C15 H15 120.3 . . ?
C21 C22 C23 120.5(3) . . ?
C21 C22 H22 119.7 . . ?
C23 C22 H22 119.7 . . ?
O12 C13 H13A 109.5 . . ?
O12 C13 H13B 109.5 . . ?
H13A C13 H13B 109.5 . . ?
O12 C13 H13C 109.5 . . ?
H13A C13 H13C 109.5 . . ?
H13B C13 H13C 109.5 . . ?

loop_
_geom_torsion_atom_site_label_1
_geom_torsion_atom_site_label_2
_geom_torsion_atom_site_label_3
_geom_torsion_atom_site_label_4
_geom_torsion
_geom_torsion_site_symmetry_1
_geom_torsion_site_symmetry_2
_geom_torsion_site_symmetry_3
_geom_torsion_site_symmetry_4
_geom_torsion_publ_flag
C13 O12 C11 P10 -172.6(2) . . . . ?
C4 P10 C11 O12 173.7(2) . . . . ?
C20 P10 C11 O12 -64.1(2) . . . . ?
C14 P10 C11 O12 57.9(2) . . . . ?
C4 P10 C20 C21 -134.7(3) . . . . ?
C14 P10 C20 C21 -13.8(3) . . . . ?
C11 P10 C20 C21 107.3(3) . . . . ?
C4 P10 C20 C25 50.4(3) . . . . ?
C14 P10 C20 C25 171.3(2) . . . . ?
C11 P10 C20 C25 -67.6(3) . . . . ?
C25 C20 C21 C22 -1.2(5) . . . . ?
P10 C20 C21 C22 -176.1(3) . . . . ?
C7 C8 C9 C4 -2.4(5) . . . . ?
C18 C19 C14 C15 1.9(5) . . . . ?
C18 C19 C14 P10 175.4(3) . . . . ?
C4 P10 C14 C15 75.5(3) . . . . ?
C20 P10 C14 C15 -49.0(3) . . . . ?
C11 P10 C14 C15 -169.1(3) . . . . ?
C4 P10 C14 C19 -98.1(3) . . . . ?
C20 P10 C14 C19 137.5(3) . . . . ?
C11 P10 C14 C19 17.4(3) . . . . ?
C8 C9 C4 C5 1.9(5) . . . . ?
C8 C9 C4 P10 179.1(2) . . . . ?
C20 P10 C4 C5 -173.4(3) . . . . ?
C14 P10 C4 C5 63.3(3) . . . . ?
C11 P10 C4 C5 -54.3(3) . . . . ?
C20 P10 C4 C9 9.4(3) . . . . ?
C14 P10 C4 C9 -113.9(3) . . . . ?
C11 P10 C4 C9 128.4(3) . . . . ?
C21 C20 C25 C24 1.1(5) . . . . ?
P10 C20 C25 C24 176.1(3) . . . . ?
C9 C8 C7 C6 1.3(5) . . . . ?
C9 C4 C5 C6 -0.5(5) . . . . ?
P10 C4 C5 C6 -177.8(3) . . . . ?
C16 C17 C18 C19 0.4(5) . . . . ?
C14 C19 C18 C17 -1.3(5) . . . . ?
C4 C5 C6 C7 -0.6(5) . . . . ?
C8 C7 C6 C5 0.2(5) . . . . ?
C18 C17 C16 C15 -0.2(5) . . . . ?
C22 C23 C24 C25 -1.0(5) . . . . ?
C20 C25 C24 C23 0.1(5) . . . . ?
C17 C16 C15 C14 0.8(5) . . . . ?
C19 C14 C15 C16 -1.7(5) . . . . ?
P10 C14 C15 C16 -175.2(3) . . . . ?
C20 C21 C22 C23 0.3(5) . . . . ?
C24 C23 C22 C21 0.8(5) . . . . ?

_refine_diff_density_max         0.969
_refine_diff_density_min         -0.813
_refine_diff_density_rms         0.116

_shelx_res_file                  
;
TITL 20230505a_auto_a.res in I2/a
    20230505a_auto.res
    created by SHELXL-2018/1 at 15:45:59 on 05-May-2023
REM Old TITL 20230505a_auto in I2/a
REM SHELXT solution in I2/a
REM R1 0.092, Rweak 0.088, Alpha 0.020, Orientation as input
REM Formula found by SHELXT: C40 O2 P2 Cl4 Zn
CELL 1.54184 14.2232 15.9199 17.6245 90 108.089 90
ZERR 8 0.0003 0.0004 0.0005 0 0.003 0
LATT 2
SYMM 0.5-X,+Y,-Z
SFAC C H Cl O P Zn
UNIT 160 152 16 8 8 4

L.S. 4
PLAN  4
TEMP -173
CONF
BOND $H
fmap 2
MORE -1
ACTA
REM <olex2.extras>
REM <HklSrc "%.\\20230505a_auto.hkl">
REM </olex2.extras>

WGHT    0.084900
FVAR       0.26877
ZN1   6    0.750000    0.737132    0.500000    10.50000    0.01602    0.02055 =
         0.01502    0.00000    0.00335    0.00000
CL2   3    0.634232    0.655067    0.527484    11.00000    0.01761    0.02375 =
         0.02320   -0.00025    0.00605   -0.00266
CL3   3    0.820482    0.821328    0.608007    11.00000    0.02351    0.02702 =
         0.01601   -0.00318    0.00370   -0.00381
P10   5    0.527383    0.202856    0.347691    11.00000    0.01538    0.01653 =
         0.01409    0.00017    0.00477    0.00052
O12   4    0.376891    0.107919    0.277695    11.00000    0.01529    0.01767 =
         0.02348   -0.00054    0.00098   -0.00129
C11   1    0.394651    0.192679    0.301143    11.00000    0.01343    0.01492 =
         0.02187   -0.00331    0.00324   -0.00102
AFIX  43
H11   2    0.346654    0.235925    0.293999    11.00000   -1.20000
AFIX   0
C20   1    0.562868    0.139377    0.436162    11.00000    0.01407    0.01763 =
         0.01708    0.00130    0.00362   -0.00264
C8    1    0.623497    0.429088    0.452543    11.00000    0.02020    0.02366 =
         0.01666   -0.00301    0.00630   -0.00257
AFIX  43
H8    2    0.658617    0.450765    0.503725    11.00000   -1.20000
AFIX   0
C19   1    0.540081    0.166229    0.197204    11.00000    0.01523    0.02126 =
         0.01972   -0.00048    0.00437   -0.00067
AFIX  43
H19   2    0.470657    0.175260    0.178207    11.00000   -1.20000
AFIX   0
C17   1    0.692895    0.136299    0.171609    11.00000    0.02375    0.02507 =
         0.01701   -0.00106    0.01143   -0.00011
AFIX  43
H17   2    0.727944    0.124046    0.135004    11.00000   -1.20000
AFIX   0
C21   1    0.614649    0.064487    0.440764    11.00000    0.01836    0.01738 =
         0.02056   -0.00045    0.00836   -0.00231
AFIX  43
H21   2    0.636171    0.046915    0.397363    11.00000   -1.20000
AFIX   0
C9    1    0.606906    0.343404    0.442710    11.00000    0.01676    0.02264 =
         0.01733    0.00095    0.00538   -0.00028
AFIX  43
H9    2    0.632513    0.306068    0.486304    11.00000   -1.20000
AFIX   0
C14   1    0.591099    0.171409    0.278784    11.00000    0.01806    0.01681 =
         0.01737   -0.00055    0.00610   -0.00120
C4    1    0.551690    0.312544    0.367372    11.00000    0.01633    0.01723 =
         0.01973    0.00026    0.00905    0.00051
C25   1    0.529050    0.164892    0.500075    11.00000    0.01909    0.01849 =
         0.01890   -0.00033    0.00507    0.00013
AFIX  43
H25   2    0.492679    0.215528    0.496871    11.00000   -1.20000
AFIX   0
C7    1    0.589650    0.482966    0.388998    11.00000    0.02326    0.01846 =
         0.02781   -0.00307    0.00710   -0.00264
AFIX  43
H7    2    0.602717    0.541430    0.396292    11.00000   -1.20000
AFIX   0
C5    1    0.516888    0.367275    0.303154    11.00000    0.02782    0.02171 =
         0.01928    0.00086    0.00610    0.00167
AFIX  43
H5    2    0.479977    0.346283    0.252142    11.00000   -1.20000
AFIX   0
C18   1    0.591893    0.147722    0.144045    11.00000    0.02672    0.02386 =
         0.01689   -0.00052    0.00935    0.00080
AFIX  43
H18   2    0.557556    0.142950    0.088612    11.00000   -1.20000
AFIX   0
C6    1    0.536248    0.452357    0.313885    11.00000    0.03256    0.01969 =
         0.02414    0.00372    0.00813    0.00338
AFIX  43
H6    2    0.513169    0.489873    0.270107    11.00000   -1.20000
AFIX   0
C23   1    0.603145    0.040658    0.572503    11.00000    0.01697    0.02595 =
         0.01743    0.00449    0.00009   -0.00493
AFIX  43
H23   2    0.617941    0.007189    0.619369    11.00000   -1.20000
AFIX   0
C16   1    0.744041    0.142631    0.253067    11.00000    0.01637    0.02543 =
         0.02232    0.00280    0.00490    0.00261
AFIX  43
H16   2    0.813638    0.134523    0.271677    11.00000   -1.20000
AFIX   0
C24   1    0.550032    0.114538    0.567496    11.00000    0.01763    0.02905 =
         0.01629    0.00031    0.00564   -0.00463
AFIX  43
H24   2    0.527698    0.130909    0.610820    11.00000   -1.20000
AFIX   0
C15   1    0.693452    0.160703    0.306707    11.00000    0.01981    0.02417 =
         0.01435   -0.00020    0.00450   -0.00056
AFIX  43
H15   2    0.728146    0.165769    0.362050    11.00000   -1.20000
AFIX   0
C22   1    0.634680    0.015635    0.508999    11.00000    0.01445    0.02075 =
         0.02474    0.00069    0.00339   -0.00176
AFIX  43
H22   2    0.670308   -0.035424    0.512324    11.00000   -1.20000
AFIX   0
C13   1    0.275188    0.094833    0.230862    11.00000    0.01910    0.02842 =
         0.02939   -0.00355    0.00049   -0.00446
AFIX 137
H13A  2    0.258246    0.132258    0.184425    11.00000   -1.50000
H13B  2    0.232215    0.107022    0.263498    11.00000   -1.50000
H13C  2    0.265925    0.036317    0.212807    11.00000   -1.50000
AFIX   0
HKLF 4


REM  20230505a_auto_a.res in I2/a
REM R1 =  0.0533 for    2951 Fo > 4sig(Fo)  and  0.0693 for all    3798 data
REM    223 parameters refined using      0 restraints

END

WGHT      0.0849      0.0000

REM Highest difference peak  0.969,  deepest hole -0.813,  1-sigma level  0.116
Q1    1   0.3725  0.2288  0.2506  11.00000  0.05    0.97
Q2    1   0.3747  0.2170  0.3481  11.00000  0.05    0.76
Q3    1   0.7500  0.6615  0.5000  10.50000  0.05    0.52
Q4    1   0.6281  0.7350  0.5197  11.00000  0.05    0.44
;
_shelx_res_checksum              74950

_shelx_hkl_file                  
;
   0   0  -2  594.26   49.71
   0   0  -4 1676.03  138.37
   0   0  -6 1188.37  101.47
   0   0  -6 1147.31  100.80
   0   0  -8  574.45   57.67
   0   0 -10  421.57   48.70
   0   0 -12   36.13   14.65
   0   0  12   35.53    9.71
   0   0 -12   47.29   14.47
   0   0 -14  196.52   33.98
   0   0  14  173.35   24.72
   0   0 -14  190.71   29.59
   0   0 -16   72.22   19.11
   0   0 -18  191.14   29.31
   0   0 -20  390.38   39.81
   0  -1  -1   57.30    5.81
   0   1  -3  184.94   21.66
   0  -1  -3  262.91   21.03
   0   1  -5  692.79   61.97
   0   1  -7  312.03   36.12
   0   1  -7  373.88   37.92
   0  -1  -7  355.76   38.32
   0   1  -9   76.72   17.46
   0   1  -9  104.75   20.70
   0   1 -11   -2.80    8.88
   0   1 -11   18.84   10.60
   0  -1 -11   -4.18   12.28
   0  -1  13  489.02   51.22
   0  -1 -13  550.56   62.92
   0   1 -13  622.65   63.49
   0   1 -13  433.60   53.80
   0   1 -15   94.09   22.69
   0  -1 -15   82.46   23.17
   0  -1  15  128.89   19.73
   0   1 -15   84.71   20.88
   0   1 -17   84.07   21.84
   0   1 -19  132.70   22.69
   0  -2   0 5894.79  469.13
   0  -2  -2    3.79    3.76
   0  -2  -4   -1.76    5.17
   0  -2   6 2367.16  195.73
   0  -2  -6 2958.79  205.75
   0   2  -6 2483.69  201.84
   0   2  -8 1831.83  138.15
   0  -2  -8 1333.43  138.00
   0  -2 -10  196.50   29.39
   0   2 -10  163.76   25.57
   0  -2 -12   85.38   22.18
   0  -2 -12  146.92   27.57
   0   2 -12  114.68   22.84
   0  -2  12  123.93   19.58
   0   2 -12  120.68   22.22
   0  -2 -12  123.79   21.75
   0  -2 -14  142.29   29.82
   0   2 -14  122.70   25.50
   0  -2  14  140.68   21.68
   0   2 -14  111.36   22.41
   0  -2 -14  134.72   23.93
   0  -2  16   -5.38    8.83
   0   2 -16    3.70   11.75
   0  -2 -16   14.61   11.17
   0   2 -18   17.64   14.61
   0  -2 -18   17.55   14.32
   0   2 -20  321.40   34.83
   0  -2 -20  364.32   35.54
   0  -3  -1   68.77   10.07
   0  -3  -1  100.55   10.11
   0  -3  -3 4332.63  318.58
   0  -3  -3 3472.24  319.52
   0   3  -3 3916.15  317.38
   0  -3  -3 4118.27  320.63
   0  -3  -5 1368.22   99.17
   0   3  -5 1026.62   96.63
   0  -3  -7  534.62   55.11
   0   3  -7  554.84   52.68
   0  -3  -9  655.34   63.94
   0   3  -9  559.53   57.92
   0  -3  -9  603.80   61.64
   0  -3 -11    4.30    8.96
   0   3 -11    6.77    9.55
   0  -3 -11   17.94   11.44
   0   3 -11   11.33    9.02
   0  -3 -11    2.72    9.27
   0  -3  11   16.64    9.27
   0  -3 -13    5.38   11.18
   0  -3 -13   -5.67   10.75
   0  -3  13    5.60    7.52
   0  -3 -13   20.07   11.35
   0   3 -13    3.45   10.55
   0  -3 -15   81.06   22.45
   0  -3  15   73.51   15.69
   0   3 -15   51.61   16.81
   0  -3 -15   68.61   18.13
   0  -3  17  108.32   19.96
   0   3 -17   87.29   21.30
   0  -3 -17  102.36   21.11
   0   3 -19  597.77   58.70
   0  -3 -19  635.46   59.01
   0  -4   0 5274.58  420.61
   0  -4  -2 1901.72  123.33
   0  -4  -2 1200.78  121.19
   0   4  -4  202.51   19.09
   0  -4  -4  173.66   22.32
   0  -4  -6 1452.57   85.08
   0  -4  -6 1296.96   78.60
   0   4  -8 1232.17  106.34
   0  -4 -10  480.16   52.01
   0  -4 -10  469.58   45.12
   0  -4 -10  444.51   52.55
   0   4 -10  474.36   47.25
   0  -4  10  438.20   45.45
   0   4 -10  356.72   45.07
   0  -4 -10  462.28   46.48
   0  -4 -12  792.17   77.51
   0  -4 -12  743.68   76.96
   0  -4  12  588.51   64.59
   0  -4 -12  623.36   66.28
   0   4 -12  746.17   68.96
   0  -4 -14  362.54   49.60
   0  -4  14  330.00   39.64
   0  -4 -14  334.31   48.66
   0  -4 -14  326.94   40.91
   0   4 -14  340.62   41.64
   0  -4  16   82.50   18.86
   0   4 -16  113.23   21.99
   0  -4 -16   85.18   19.62
   0  -4  18  137.74   21.10
   0   4 -18  159.10   24.15
   0  -4 -18  152.98   24.01
   0   4 -20  135.00   16.83
   0  -5  -1  273.39   27.50
   0  -5  -1  258.93   24.50
   0  -5  -3 1783.19  114.67
   0  -5  -3 1555.18  115.67
   0  -5  -5    8.68    7.60
   0   5  -5    5.19    3.31
   0  -5  -5    9.82    8.67
   0  -5  -7  273.19   29.96
   0   5  -7  206.61   24.37
   0  -5  -9    8.05    7.33
   0  -5  -9   41.97   14.51
   0  -5 -11   10.00    7.97
   0  -5 -11   18.69   11.91
   0  -5  11   10.61    9.03
   0  -5  11    6.68    6.31
   0  -5 -11   15.82   10.03
   0   5 -11    5.54    9.43
   0   5 -13    3.23   10.60
   0  -5 -13   -3.11    8.76
   0  -5 -13   11.92   12.38
   0  -5 -13    5.64    9.56
   0  -5  13    4.72    6.65
   0  -5  13   -3.03    8.52
   0   5 -15  149.91   25.53
   0  -5 -15  117.87   22.48
   0  -5  17   79.64   25.10
   0   5 -17   37.20   14.93
   0  -5 -17   71.02   17.41
   0  -5  19  175.24   20.37
   0   5 -19  168.10   20.85
   0  -6   0 7151.57  575.89
   0  -6  -2    7.74    1.86
   0  -6  -2   12.94    6.42
   0  -6  -2    8.39    8.19
   0  -6  -4  625.65   58.89
   0  -6  -4  540.79   56.76
   0  -6  -6   23.85   10.43
   0  -6  -6   17.73   10.43
   0  -6  -8   31.37   12.82
   0  -6  -8   35.00    9.56
   0   6 -10   67.37   14.77
   0  -6 -10  102.87   16.51
   0  -6 -10  107.71   16.92
   0  -6 -10   71.50   18.95
   0  -6  10   70.71   14.42
   0  -6 -10   86.52   20.40
   0  -6 -12  462.89   56.34
   0  -6 -12  382.35   44.10
   0   6 -12  406.66   45.12
   0  -6  12  378.72   43.16
   0  -6 -12  428.55   54.07
   0  -6  12  409.49   45.63
   0  -6 -12  459.12   45.71
   0   6 -14  709.66   59.72
   0  -6 -14  504.55   54.68
   0  -6  14  527.69   53.22
   0  -6 -14  661.89   70.00
   0  -6  14  532.65   56.25
   0  -6 -14  363.66   57.44
   0  -6  16  115.34   22.59
   0  -6 -16   94.58   20.19
   0  -6  18  157.81   20.19
   0   6 -18   83.88   15.81
   0  -7  -1  246.76   29.33
   0  -7   1  279.42   30.74
   0  -7  -3 1305.09  108.31
   0  -7  -3 1125.19  104.78
   0  -7  -3 1117.71   97.69
   0  -7  -5   19.14    8.18
   0  -7  -5    2.77   10.30
   0  -7  -7   41.13   13.50
   0  -7   7   24.02    7.30
   0  -7  -7   58.47   15.15
   0  -7  -7   71.00   11.99
   0  -7  -9  766.38   73.86
   0  -7   9  731.83   73.44
   0   7 -11  186.46   26.43
   0  -7 -11  214.90   27.38
   0  -7  11  213.99   28.34
   0  -7 -11  273.35   30.63
   0  -7 -11  238.07   35.79
   0  -7  11  235.16   30.02
   0  -7 -11  222.58   35.89
   0  -7  11  188.04   30.34
   0  -7  13   63.69   15.80
   0  -7 -13   83.66   22.45
   0   7 -13   49.05   13.08
   0  -7 -13   55.73   13.17
   0  -7 -13   46.30   17.47
   0  -7  13   47.72   13.15
   0  -7 -13   39.48   12.39
   0  -7 -13   46.80   15.89
   0  -7  15  226.15   26.64
   0  -7  15  267.58   32.31
   0  -7  17  612.94   57.06
   0   7 -17  548.01   53.67
   0  -7  19    3.31    5.84
   0  -8   0  215.51   27.69
   0  -8  -2  117.71   20.02
   0  -8  -2  111.31   18.95
   0  -8   2   95.36   19.13
   0  -8  -4 2153.80  176.55
   0  -8  -4 1947.99  179.57
   0  -8  -4 2154.63  177.63
   0  -8   6   31.12    9.51
   0  -8  -6   54.80   14.15
   0  -8  -6   38.00   13.68
   0  -8  -6   32.68    7.91
   0  -8  -6   26.91    8.82
   0  -8  -6   31.20    9.13
   0  -8   8  134.62   19.53
   0  -8  -8   95.72   21.05
   0  -8  -8   85.15   16.21
   0  -8  10   19.12   12.42
   0  -8 -10   39.59   14.77
   0  -8 -10   56.78   14.20
   0  -8  10   26.92   10.79
   0  -8 -10   34.25   11.18
   0  -8  12  320.66   38.57
   0  -8 -12  375.54   49.13
   0  -8 -12  338.32   39.18
   0  -8  12  334.11   40.54
   0  -8 -12  299.46   38.63
   0  -8 -12  369.06   48.88
   0  -8  14  135.69   21.59
   0  -8 -14  120.31   19.59
   0  -8  14  118.46   24.38
   0  -8  16  192.50   27.98
   0  -8  18   -6.31    8.27
   0  -9   1    6.08    9.99
   0  -9   1   -2.97   10.08
   0  -9  -1    8.85    9.69
   0  -9  -3   23.90   12.36
   0  -9   3    9.78   10.79
   0  -9   3   11.28    9.96
   0  -9  -3   29.11   12.17
   0  -9  -5  172.70   28.27
   0  -9   5  160.34   23.94
   0  -9  -5  155.40   23.18
   0  -9  -5  171.25   21.84
   0  -9  -7   -7.39    7.24
   0  -9   7   -2.49    8.44
   0  -9   7   11.77   11.53
   0  -9  -7   -4.17   11.18
   0  -9  -7   14.53    9.74
   0  -9  -9  989.44   97.24
   0  -9  -9 1260.13  108.22
   0  -9   9 1117.99  105.22
   0  -9   9 1058.30   98.39
   0  -9 -11  457.72   61.47
   0  -9 -11  612.22   56.31
   0  -9  11  569.28   55.46
   0  -9  11  439.26   57.05
   0  -9 -11  526.79   63.76
   0  -9  13   16.63   12.87
   0  -9  13   15.84   13.70
   0  -9 -13   -6.16    9.77
   0  -9  15   21.86   15.48
   0  -9  15   23.76   12.69
   0  -9  17  458.48   45.39
   0 -10   0  837.81   81.27
   0 -10   0  814.12   80.76
   0 -10   2 1526.33  130.44
   0 -10  -2 1378.80  129.46
   0 -10   2 1439.17  130.77
   0 -10  -2 1430.07  131.40
   0 -10   4 1247.14  109.46
   0 -10   4 1381.52  118.10
   0 -10  -4 1152.83  112.08
   0 -10   4 1186.77  112.45
   0 -10  -4 1175.48  116.18
   0 -10   4 1253.37  108.02
   0 -10  -4 1305.92  109.16
   0 -10  -6   85.68   21.83
   0 -10   6  115.75   23.27
   0 -10   6   81.84   16.78
   0 -10  -6   92.37   18.55
   0 -10  -8  123.69   19.99
   0 -10   8   80.70   17.93
   0 -10  -8  107.21   21.49
   0 -10   8   77.69   21.19
   0 -10 -10  117.43   24.58
   0 -10 -10   91.59   18.95
   0 -10  10  134.19   25.60
   0 -10  10   82.02   18.86
   0 -10  10  128.54   21.43
   0 -10  12   14.65   12.74
   0 -10 -12   10.11   11.15
   0 -10 -12   25.77   10.94
   0 -10 -14   17.95   11.51
   0 -10  14   62.16   18.96
   0 -10  14   65.66   16.27
   0 -10  16  207.14   25.26
   0 -10  16  269.53   29.72
   0 -10  18   44.40    8.63
   0 -11   1  669.72   66.41
   0 -11   1  712.07   66.64
   0 -11  -1  874.66   77.71
   0 -11   1  878.69   77.25
   0 -11   1  567.24   73.85
   0 -11   3   25.25    8.43
   0 -11  -3   32.46   10.04
   0 -11   3   21.85   10.49
   0 -11   3   34.12   13.79
   0 -11   3   26.28   14.04
   0 -11  -3   26.54   13.41
   0 -11  -3   13.46   12.78
   0 -11  -5  443.07   48.30
   0 -11   5  482.96   50.37
   0 -11  -5  437.15   56.53
   0 -11   5  563.15   54.92
   0 -11   5  474.70   47.86
   0 -11  -7  307.97   37.02
   0 -11   7  311.84   44.27
   0 -11  -9  642.14   57.03
   0 -11   9  550.45   56.01
   0 -11 -11  423.44   45.00
   0 -11  11  374.64   45.46
   0 -11  11  407.75   46.17
   0 -11 -11  413.53   47.58
   0 -11  13   23.44   14.52
   0 -11 -13   37.79   13.72
   0 -11  15   12.59   11.12
   0 -11  15    6.60   11.95
   0 -11 -15    5.08    8.76
   0 -11  17    8.88    6.84
   0 -12   0  160.25   24.10
   0 -12   0  232.16   34.52
   0 -12   0  240.93   35.13
   0 -12   2  588.48   58.64
   0 -12   2  557.40   57.27
   0 -12  -2  636.53   59.61
   0 -12   2  740.83   71.33
   0 -12  -2  586.33   65.84
   0 -12   2  530.53   65.69
   0 -12  -4  634.08   62.82
   0 -12  -4  803.02   77.36
   0 -12   4  532.50   66.61
   0 -12   4  684.39   73.58
   0 -12   4  670.68   64.67
   0 -12  -6   -3.06    9.37
   0 -12   6   -5.31   13.51
   0 -12  -6    5.46   12.25
   0 -12   6    3.06   10.05
   0 -12  -8  371.74   39.91
   0 -12   8  252.12   42.61
   0 -12  10  623.84   63.07
   0 -12 -10  588.87   61.46
   0 -12  10  643.28   64.39
   0 -12 -12   58.68   18.18
   0 -12  12   94.79   21.79
   0 -12  12  106.80   21.64
   0 -12 -12   80.81   16.06
   0 -12 -14  116.44   19.25
   0 -12  14   89.74   18.30
   0 -12  16    8.09    5.85
   0 -12  16    9.71    8.09
   0 -13   1 1521.62  132.19
   0 -13   1 1556.34  142.89
   0 -13  -1 1589.40  143.52
   0 -13  -1 1792.31  147.67
   0 -13   1 1485.70  142.94
   0 -13  -1 1362.00  131.79
   0 -13   3   59.55   16.58
   0 -13  -3   96.67   17.53
   0 -13   3   88.63   21.09
   0 -13  -3   66.52   23.83
   0 -13   3   75.85   22.41
   0 -13  -5  103.86   19.99
   0 -13   5  180.11   27.13
   0 -13  -5  194.48   32.41
   0 -13   5  151.18   24.54
   0 -13   5  110.08   18.83
   0 -13   7   89.63   19.55
   0 -13  -7   87.53   17.62
   0 -13   7   67.55   21.83
   0 -13   9   15.56   16.96
   0 -13  -9   17.43   10.55
   0 -13   9   20.53   14.36
   0 -13 -11   22.00   12.31
   0 -13 -11    9.42   13.36
   0 -13  11    8.08   12.57
   0 -13  11   19.19   17.27
   0 -13 -13   61.50   15.55
   0 -13  13   54.37   15.43
   0 -13  13   45.49   14.96
   0 -13  15   20.96    8.65
   0 -13  15   28.14    9.51
   0 -14   0   23.33    9.89
   0 -14   0   16.56   14.93
   0 -14   0   42.57   18.16
   0 -14   0   25.15   11.04
   0 -14   2    2.73   12.25
   0 -14   2   -5.16   10.72
   0 -14   2   -5.64   11.71
   0 -14  -2   13.69    9.57
   0 -14   4   -3.00   11.66
   0 -14  -4  -11.74   15.75
   0 -14   4    4.58    9.51
   0 -14   4    5.84   13.09
   0 -14  -4    8.14    8.91
   0 -14  -6  184.85   26.73
   0 -14   6  143.45   27.15
   0 -14  -8  131.24   21.96
   0 -14   8  145.69   24.40
   0 -14 -10  831.38   82.33
   0 -14  10  899.99   83.95
   0 -14 -10  903.65   86.74
   0 -14  10 1040.28   86.69
   0 -14 -12   -9.31   11.69
   0 -14  12   -2.09   12.05
   0 -14  12  -10.08   10.69
   0 -14  14    5.10    7.38
   0 -14  14   17.27    7.93
   0 -15  -1  184.44   26.53
   0 -15   1  213.09   36.24
   0 -15  -1  200.60   35.41
   0 -15   1  175.03   25.98
   0 -15   1  276.84   30.61
   0 -15   3   38.38   14.27
   0 -15  -3   75.53   14.83
   0 -15   5  136.09   24.20
   0 -15  -5  122.03   21.40
   0 -15   7  258.14   35.76
   0 -15  -7  308.80   38.26
   0 -15  -7  276.83   34.32
   0 -15  -9   69.41   18.87
   0 -15   9   43.16   14.39
   0 -15  -9   60.84   15.08
   0 -15 -11    2.24   11.42
   0 -15  11    5.26    8.93
   0 -15  11   -4.00   12.24
   0 -15  13  138.67   17.45
   0 -15 -13  133.98   17.16
   0 -16   0    4.86    8.51
   0 -16  -2   16.09   10.95
   0 -16   2   22.16   10.06
   0 -16  -2    4.71    7.80
   0 -16  -4  262.30   33.99
   0 -16   4  278.66   33.05
   0 -16   4  199.14   28.44
   0 -16  -4  313.94   35.15
   0 -16   6   34.87   15.11
   0 -16  -6    8.64   13.41
   0 -16  -6    2.54   10.13
   0 -16   8   -4.51   12.54
   0 -16  -8   -6.15    9.21
   0 -16 -10   18.36   11.19
   0 -16 -10   37.29    9.34
   0 -16  12   -2.32    7.11
   0 -16 -12   -6.21    6.67
   0 -17   1    9.92    9.37
   0 -17  -1   -1.93    8.52
   0 -17  -3    5.05   11.54
   0 -17   3    5.82    9.16
   0 -17   3   -1.88    9.28
   0 -17   5  124.77   18.89
   0 -17  -5  162.43   22.35
   0 -17  -5  112.42   20.86
   0 -17  -7  237.80   26.43
   0 -17   7  255.41   27.83
   0 -17  -7  238.73   28.80
   0 -17   7  179.00   23.74
   0 -17   9   71.57   13.80
   0 -18   0   -1.86    9.36
   0 -18   2   10.58    8.84
   0 -18  -2   14.51   10.88
   0 -18  -4   99.50   16.77
   0 -18  -6   38.62   13.48
   0 -18  -8   -2.50    5.90
   0 -19  -1   -3.85    6.88
   0 -19   1   12.83    5.98
   0 -19   1   -3.13    7.75
   0 -19  -1    1.51    7.55
   0 -19  -3   20.10    8.41
   0 -19  -3   28.26    8.44
   1   0 -21   -2.68    6.62
   1   0 -19   -5.45   13.29
  -1   0  17   -4.68    9.09
   1   0 -17   -3.71   13.34
  -1   0  15   -2.70    7.60
   1   0 -15   22.74   15.99
   1   0 -15   -3.92   11.50
  -1   0  13    7.44    7.30
   1   0 -13    3.42   11.62
   1   0 -13    4.94   11.09
   1   0 -11   -4.12   10.50
   1   0 -11   -3.87    8.04
   1   0  -9  -15.09    9.23
   1   0  -9    2.85    6.85
   1   0  -7   -2.00    6.78
   1   0  -5    1.32    5.94
  -1   0   3   -2.15    2.12
  -1   0   1   -1.20    2.71
  -1   0  -1    2.80    2.83
  -1   0  -1    2.41    2.75
  -1   0  -3    6.69    5.34
  -1   0  -5   -3.20    6.92
  -1   0  -7    2.30    8.50
  -1   0  -9   -3.14    9.23
  -1   0  -9   -6.50    9.56
  -1   0 -11    5.77    8.47
  -1   0 -11   -4.25   10.20
  -1   0 -13   -7.04   11.16
  -1   0 -13    5.18   10.75
  -1   0 -15   -3.77   13.20
  -1   0 -15   -5.52   11.47
  -1   0 -17   -3.33   14.11
  -1   0 -19   -4.42   11.70
   1   1 -20   14.19   10.66
  -1  -1  18  425.86   42.76
   1   1 -18  396.69   47.57
  -1  -1  16  152.33   22.81
   1   1 -16  136.42   26.39
   1  -1 -16  113.17   27.01
  -1   1  14  127.37   20.72
  -1  -1  14  149.30   22.20
   1   1 -14  138.51   25.86
   1  -1 -14  144.96   29.36
   1   1 -14  152.60   28.51
   1  -1 -12  402.08   50.73
   1   1 -12  362.18   49.34
  -1  -1  12  439.24   44.63
  -1   1  12  404.72   42.92
   1   1 -10  772.50   81.95
   1  -1 -10  846.53   85.69
   1   1 -10  936.25   83.92
   1  -1 -10  889.48   83.40
  -1  -1   8  211.89   24.02
   1  -1  -8  233.59   28.57
  -1  -1   6  472.00   41.88
   1   1  -6  482.30   45.60
  -1  -1   4 1805.91  151.58
   1   1  -4 2015.11  154.27
  -1  -1   2   45.37    5.50
  -1  -1   2   33.57    5.50
   1   1  -2   46.21    5.96
  -1   1   0  619.95   51.92
  -1   1   0  644.95   51.79
  -1  -1  -2 7488.30  530.69
  -1   1  -2 6100.42  529.15
  -1  -1  -4  170.36   19.70
  -1   1  -4  159.85   19.14
  -1  -1  -4  217.84   21.92
  -1  -1  -6 2182.47  190.00
  -1  -1  -6 1918.47  189.67
  -1  -1  -8 4519.35  422.82
  -1   1  -8 4811.33  422.49
  -1  -1 -10 2904.97  254.67
  -1  -1 -10 2781.22  254.38
  -1   1 -10 2775.66  249.06
  -1   1 -12  108.19   23.93
  -1  -1 -12  134.04   27.26
  -1   1 -12  139.31   23.93
   1  -1  12  132.76   19.24
  -1  -1 -14  -11.45   13.73
  -1   1 -14   -5.13   10.65
  -1   1 -14   14.92   11.41
   1  -1  14    2.55    7.16
  -1   1 -16   76.34   19.22
  -1   1 -18   -2.80   12.99
  -1   1 -20    2.96    7.74
   1  -2 -21   -4.67    5.56
   1   2 -21  -11.83    6.22
   1   2 -19  377.75   39.87
   1  -2 -19  287.79   37.60
   1   2 -17  171.54   29.30
   1  -2 -17  192.02   31.01
  -1  -2  17  211.12   27.84
   1   2 -15  262.06   38.63
   1  -2 -15  320.02   39.95
   1  -2 -15  320.99   47.04
  -1  -2  15  286.10   35.51
   1   2 -13   -4.36    8.26
   1  -2 -13   -5.35   11.10
   1  -2 -13   -3.37    9.48
   1   2 -13    3.43   11.27
  -1  -2  13    5.41    8.27
   1   2 -11  537.06   58.68
   1  -2 -11  511.07   60.74
  -1  -2  11  552.35   53.05
   1   2  -9  140.84   21.81
   1  -2  -9  166.13   25.09
   1  -2  -9  110.11   20.32
  -1  -2   7   19.70    5.22
   1   2  -7   19.19    8.03
  -1  -2   5   22.18    4.64
   1  -2  -5   39.76    7.53
   1   2  -5   30.59    8.29
  -1  -2   3    4.24    3.19
   1  -2  -3    0.90    2.80
  -1   2   1  960.82   78.07
  -1  -2  -1  372.57   32.79
  -1   2  -1  366.04   31.12
  -1  -2  -1  358.45   32.20
  -1  -2  -1  327.35   31.20
  -1   2  -1  420.71   31.69
  -1  -2  -1  364.39   31.41
  -1   2  -3 5201.12  416.68
  -1   2  -5 4373.94  317.84
  -1  -2  -5 3404.67  318.55
  -1   2  -7   -2.02    6.84
  -1  -2  -7    5.12    9.70
  -1  -2  -7    4.71    8.23
  -1  -2  -9    6.87   10.09
  -1   2  -9   -2.89    8.12
  -1  -2  -9    3.30    7.90
  -1  -2 -11  260.40   30.90
  -1   2 -11  190.00   29.27
   1  -2  11  184.94   25.86
  -1   2 -11  243.48   33.00
  -1  -2 -11  240.04   36.18
  -1  -2 -11  232.44   33.79
  -1   2 -13  633.18   65.11
  -1  -2 -13  483.68   66.86
   1  -2  13  545.02   55.75
  -1   2 -13  552.80   59.65
  -1  -2 -13  562.46   59.31
   1  -2  15   90.17   16.59
  -1  -2 -15   54.17   19.53
  -1   2 -15  100.35   22.79
  -1  -2 -15   87.41   21.05
  -1   2 -15   68.21   20.73
  -1  -2 -15  105.49   26.06
  -1  -2 -17   -3.17   14.97
  -1   2 -17    3.21   13.59
  -1  -2 -19  145.49   20.22
  -1   2 -19   90.72   18.26
   1  -3 -20   90.56   17.05
   1   3 -20  183.78   20.34
  -1  -3  18  257.83   30.56
   1  -3 -18  273.51   34.00
   1   3 -18  203.39   31.18
  -1  -3  16  147.89   24.03
   1  -3 -16  152.56   25.73
   1   3 -16  132.11   25.00
  -1  -3  14    2.97    9.12
   1  -3 -14   17.85   11.75
   1   3 -14   21.90   12.78
   1  -3 -14    5.97   12.42
   1  -3 -12 1083.91   92.82
   1   3 -12 1142.79   94.88
  -1  -3  12  897.99   88.46
   1   3 -12  782.13   90.17
   1  -3 -12 1103.38  101.27
   1   3 -10  505.28   53.09
   1  -3 -10  602.57   59.86
  -1  -3  10  477.10   47.20
   1  -3  -8   53.46   14.40
   1   3  -8   66.94   12.82
   1  -3  -6 1631.07  135.38
  -1  -3   4  220.00   16.55
   1  -3  -4  132.62   15.12
  -1  -3   2 1563.35  127.64
  -1  -3   0 2778.71  217.66
  -1   3   0 2744.24  214.74
  -1  -3   0 2601.71  214.62
  -1  -3  -2 3320.49  265.23
  -1  -3  -2 3312.16  265.62
  -1   3  -2 3248.18  262.25
  -1   3  -4   10.77    5.66
  -1   3  -6  107.90   15.95
  -1  -3  -8  429.36   44.30
  -1  -3  -8  358.53   43.61
  -1   3  -8  397.05   41.34
  -1  -3 -10   58.92   16.87
  -1  -3 -10   96.63   16.84
  -1   3 -10   98.74   17.54
   1  -3  10   70.51   14.31
  -1   3 -10   80.75   17.44
  -1  -3 -10   83.78   20.78
  -1  -3 -12    5.02   12.08
   1  -3  12   13.20    8.13
  -1  -3 -12   16.01   14.34
  -1   3 -12   30.71   11.78
  -1  -3 -12   -3.10    9.16
  -1   3 -12   25.82   12.58
  -1  -3 -14  328.25   51.46
   1  -3  14  357.27   42.18
  -1  -3 -14  444.91   46.91
  -1   3 -14  397.36   46.37
   1  -3  16 1092.44   93.31
  -1  -3 -16  961.96   95.02
  -1   3 -16  985.08   95.56
  -1  -3 -18   44.55   15.27
  -1   3 -18   80.06   18.23
  -1   3 -20  167.23   18.77
  -1  -4  19  313.00   32.08
   1  -4 -19  278.95   33.15
   1   4 -19  292.33   33.81
  -1  -4  17   73.63   18.65
   1  -4 -17   65.56   19.02
   1   4 -17   75.41   19.13
   1  -4 -15  186.61   34.52
   1  -4 -15  218.37   29.96
   1   4 -15  157.44   27.29
  -1  -4  15  201.63   27.73
   1  -4 -15  127.73   31.52
   1  -4 -13   -5.60   13.43
   1  -4 -13   -6.50   10.32
   1   4 -13    3.34   11.68
   1  -4 -13  -10.81   10.25
  -1  -4  13    5.82    8.55
  -1  -4  13   -2.28    6.43
  -1  -4  11  531.89   49.98
  -1  -4  11  603.29   52.88
  -1  -4  11  528.55   49.43
   1  -4 -11  616.42   62.41
   1   4  -9  255.67   30.40
   1   4  -7 1321.80  107.17
   1  -4  -7 1183.15  107.04
  -1  -4   5  603.34   51.41
   1  -4  -3   70.74    9.98
  -1  -4   1  776.01   81.23
  -1  -4   1  972.71   82.75
  -1  -4   1  977.11   78.45
  -1   4   1 1021.22   78.36
  -1  -4  -1 1905.51  154.20
  -1  -4  -1 1684.05  153.09
  -1  -4  -1 2228.48  152.73
  -1   4  -1 1709.98  149.88
  -1  -4  -1 1929.37  150.23
  -1  -4  -3 2600.49  216.08
  -1  -4  -3 2658.83  215.62
  -1  -4  -5 5121.82  356.78
  -1   4  -5 4057.32  349.88
  -1   4  -7   64.08   11.76
  -1   4  -9   31.26    9.66
  -1  -4  -9   21.27   10.70
  -1  -4  -9   31.50    9.24
  -1   4  -9   31.99    9.81
  -1  -4  -9   38.69   11.21
  -1  -4 -11  240.43   38.30
  -1  -4 -11  288.88   35.61
  -1   4 -11  357.33   37.98
  -1  -4 -11  338.51   44.18
   1  -4  11  271.26   33.83
  -1  -4 -13  188.81   36.32
   1  -4  13  225.57   31.01
  -1  -4 -13  271.80   41.75
  -1  -4 -13  276.06   33.97
  -1   4 -13  288.05   34.72
  -1   4 -15   88.93   20.33
  -1  -4 -15   73.16   18.17
   1  -4  15  112.46   19.51
  -1   4 -17  102.82   20.69
  -1  -4 -17   95.73   19.88
   1  -4  17   98.55   18.37
  -1   4 -19   11.24    9.18
   1   5 -20   83.64   11.73
   1  -5 -18   97.86   21.04
   1   5 -18  165.92   23.46
  -1  -5  18  168.93   23.59
  -1  -5  16 1006.34   91.43
   1   5 -16 1000.05   92.05
   1  -5 -16  922.91   90.87
   1  -5 -14  924.49   85.89
   1   5 -14 1027.31   87.71
  -1  -5  14  834.55   81.53
   1  -5 -14  763.61   92.72
   1  -5 -14  887.56   97.54
  -1  -5  14  912.56   85.08
   1  -5 -12  569.64   61.05
  -1  -5  12  511.41   49.97
  -1  -5  12  518.52   52.14
   1  -5 -12  488.26   51.58
   1   5 -12  409.91   50.18
   1  -5 -10  215.70   26.87
  -1  -5  10  214.02   27.74
  -1  -5  10  302.82   30.67
  -1  -5  10  208.43   26.79
   1  -5  -8  151.06   22.06
   1   5  -8  152.98   19.50
   1  -5  -8  180.73   26.46
  -1  -5   6 3111.88  202.36
   1  -5  -6 2724.52  207.46
   1  -5  -6 2554.75  208.84
  -1  -5   4 1926.28  119.38
   1  -5  -4 1112.81  116.29
  -1  -5   2 1510.49  121.33
  -1  -5   2 1450.57  122.35
  -1   5   2 1425.26  116.91
  -1  -5   2 1452.96  117.26
   1  -5   0  132.52   12.43
  -1  -5   0  176.70   19.55
  -1   5  -2  371.79   29.21
  -1  -5  -2  264.37   28.48
  -1  -5  -2  396.67   35.01
  -1  -5  -2  374.70   33.84
  -1  -5  -2  301.65   31.30
  -1  -5  -4   22.11    9.86
  -1  -5  -4   30.05   10.28
  -1  -5  -6   18.25    9.99
  -1  -5  -8   45.53   10.51
  -1  -5  -8   38.82   14.45
  -1  -5 -10   33.75   11.70
  -1   5 -10   30.74   12.39
  -1  -5 -10   32.27   10.45
  -1  -5 -10   38.21   13.74
   1  -5  10   37.90    9.82
  -1  -5 -10   30.89   10.43
  -1  -5 -12  600.17   66.64
   1  -5  12  513.28   54.16
   1  -5  12  468.00   55.40
  -1   5 -12  684.22   60.36
  -1  -5 -12  598.41   58.34
  -1  -5 -14  260.07   40.99
   1  -5  14  262.87   33.87
  -1   5 -14  373.70   38.71
  -1  -5 -14  275.42   34.61
  -1  -5 -14  309.75   45.64
  -1  -5 -14  334.54   43.88
  -1   5 -16  121.15   21.52
  -1  -5 -16  127.10   22.08
   1  -5  16  103.26   21.31
  -1   5 -18   11.35   10.15
   1  -5  18   -1.59    7.77
   1   6 -19   18.30    8.02
  -1  -6  19   14.20    8.97
   1   6 -17   -7.22   10.01
  -1  -6  17   10.46   14.71
  -1  -6  15  443.00   46.32
  -1  -6  15  469.60   49.90
   1   6 -15  463.78   48.76
   1  -6 -15  407.36   47.34
   1   6 -13  453.77   48.59
   1  -6 -13  480.55   48.77
  -1  -6  13  405.78   45.89
   1  -6 -13  462.49   57.46
  -1  -6  13  430.28   48.00
   1  -6 -13  409.92   56.75
   1   6 -11    7.87    8.64
   1  -6 -11   12.63    9.37
   1  -6 -11   -4.91    9.33
   1  -6 -11   31.04    9.74
  -1  -6  11   14.16    8.69
   1  -6 -11   -4.90   10.20
  -1  -6  11    7.27    8.25
  -1  -6  11    8.17    8.67
  -1  -6   9   44.14   11.22
   1  -6  -9   33.34    9.57
   1  -6  -9   48.61   15.35
  -1  -6   9   56.50   13.53
   1  -6  -7  709.84   67.58
  -1  -6   7  654.11   60.58
   1  -6  -5   36.58   11.05
   1  -6  -5   19.16    8.05
   1  -6  -5   31.71   11.12
  -1  -6   5   36.44    8.40
  -1  -6   3   -1.59    6.45
   1  -6  -3    1.51    5.86
   1  -6  -3    6.16    7.27
  -1   6   3   -0.58    2.97
  -1  -6   1   38.42   10.80
   1  -6  -1   25.92    5.56
  -1  -6   1   25.75    9.22
  -1  -6  -1   11.61    8.57
  -1  -6  -1    9.23    9.56
  -1  -6  -3   24.18   10.77
  -1   6  -3   26.37    6.17
  -1  -6  -3   24.01    8.39
  -1  -6  -3   28.90    9.94
  -1   6  -3   26.69    5.71
  -1  -6  -3   34.38    6.45
  -1  -6  -5  471.21   51.39
  -1  -6  -5  548.60   52.09
  -1  -6  -7  122.12   21.86
  -1  -6  -9  148.94   25.17
  -1  -6  -9  159.74   20.71
  -1  -6  -9  141.49   25.32
   1  -6   9  132.26   18.60
  -1  -6  -9  156.19   19.54
   1  -6  11  202.04   27.03
  -1  -6 -11  191.06   33.12
  -1   6 -11  147.18   23.88
  -1  -6 -11  175.90   24.77
  -1  -6 -11  158.03   28.58
  -1  -6 -11  170.63   24.93
   1  -6  11  181.89   24.49
  -1  -6 -11  161.68   23.96
  -1   6 -13  449.93   46.57
  -1  -6 -13  439.20   46.11
   1  -6  13  389.83   43.13
  -1  -6 -13  570.00   60.08
   1  -6  13  498.40   48.36
  -1  -6 -13  263.03   47.57
  -1   6 -13  356.96   50.46
   1  -6  15   20.51   14.16
  -1   6 -15   22.61   10.59
  -1  -6 -15   22.06   10.86
   1  -6  17   45.05   13.26
  -1   6 -17   36.56   13.29
  -1  -7  18   22.08   11.68
  -1  -7  16  284.14   33.30
   1   7 -16  320.30   34.76
  -1  -7  16  276.79   36.64
   1   7 -14  861.26   87.18
   1  -7 -14  944.96   88.00
  -1  -7  14  884.43   87.29
   1  -7 -14 1084.26  104.44
  -1  -7  14 1129.23   92.56
   1  -7 -14 1012.28  102.78
   1  -7 -12   67.00   19.44
   1  -7 -12   83.47   20.50
   1  -7 -12   74.51   14.63
   1   7 -12   68.70   14.15
  -1  -7  12   27.00   11.38
  -1  -7  12   51.67   15.01
   1  -7 -10    9.29    7.40
  -1  -7  10    2.47    7.86
   1  -7 -10    9.07    9.44
  -1  -7  10   19.37   10.62
   1  -7  -8  738.17   74.33
   1  -7  -8  819.04   77.33
  -1  -7   8  739.59   73.48
   1  -7  -8  782.93   69.75
  -1  -7   8  753.03   70.32
   1  -7  -6  400.70   46.58
  -1  -7   6  446.41   47.49
   1  -7  -6  325.30   44.71
   1  -7  -4  942.69   96.73
   1  -7  -4  905.40   96.84
  -1  -7   2  131.24   20.87
  -1  -7   2  127.93   19.57
   1  -7  -2  156.82   16.74
   1  -7  -2  157.73   20.70
  -1  -7   0  628.92   60.05
  -1  -7  -2  445.88   46.03
  -1  -7  -2  462.92   47.23
  -1  -7  -4 1714.28  146.27
  -1  -7  -4 1897.12  144.47
  -1  -7  -4 1775.83  139.11
  -1   7  -4 1511.03  137.55
  -1  -7  -6  116.16   20.90
  -1  -7  -6  106.50   16.55
  -1   7  -6  118.69   17.00
  -1  -7  -8  147.55   26.58
  -1  -7  -8  174.03   22.54
   1  -7   8  142.51   21.28
  -1  -7  -8  158.57   23.70
  -1   7  -8  140.28   22.04
  -1  -7 -10   -4.97   10.32
  -1  -7 -10   -2.23    7.06
  -1  -7 -10   11.12    7.82
  -1  -7 -10   18.86    9.79
   1  -7  10   15.16    8.84
  -1   7 -10   -7.31    8.77
  -1  -7 -10   -3.83    7.95
  -1  -7 -12  594.44   65.20
  -1   7 -12  463.30   50.51
  -1  -7 -12  456.64   50.17
   1  -7  12  477.78   51.16
  -1  -7 -12  484.17   60.61
   1  -7  12  543.31   54.53
  -1  -7 -12  506.85   52.52
  -1  -7 -12  519.80   58.78
   1  -7  14  763.08   68.02
  -1   7 -14  616.71   63.62
  -1  -7 -14  600.74   63.06
   1  -7  14  695.61   63.77
   1  -7  16   42.81   16.00
  -1   7 -16   50.30   12.52
   1  -7  18   28.54    9.79
  -1  -8  19  199.38   22.03
  -1  -8  17   64.41   16.54
  -1  -8  15  150.97   24.64
  -1  -8  15  176.25   28.27
   1  -8 -13  346.29   50.05
   1  -8 -13  393.89   52.29
  -1  -8  13  402.98   41.83
  -1  -8  13  472.06   45.24
  -1  -8  11  169.49   29.55
   1  -8 -11  216.37   36.86
   1  -8 -11  255.92   30.09
  -1  -8  11  258.85   31.03
  -1  -8   9  575.42   60.75
   1  -8  -9  560.86   62.62
   1  -8  -9  585.17   55.77
  -1  -8   9  544.69   56.29
   1  -8  -7  444.48   52.52
   1  -8  -7  560.12   54.05
  -1  -8   7  547.20   53.95
  -1  -8   7  490.46   46.46
   1  -8  -7  425.75   46.52
  -1  -8   7  481.14   48.17
   1  -8  -5  119.10   19.79
  -1  -8   5  213.90   22.72
   1  -8  -5   79.64   21.27
  -1  -8   5  144.63   24.26
   1  -8  -5  189.32   22.88
   1  -8  -3    9.32    8.87
  -1  -8   3   11.70    9.13
   1  -8  -3   12.56    5.86
  -1  -8   3    5.55   10.02
  -1  -8   1  364.87   39.25
   1  -8  -1  373.52   39.49
  -1  -8   1  335.51   39.27
  -1  -8  -1  331.00   38.00
  -1  -8  -3  393.07   37.85
  -1  -8  -3  400.67   39.65
  -1  -8  -5  293.40   36.59
  -1  -8  -5  253.75   32.74
  -1  -8  -5  261.34   27.70
  -1  -8  -5  300.92   30.91
  -1  -8  -7   18.45   11.87
   1  -8   7   20.80    9.40
  -1  -8  -7   22.97    7.80
  -1  -8  -7   38.58   10.61
  -1  -8  -9   64.84   18.35
  -1  -8  -9   85.64   15.91
   1  -8   9   60.25   14.52
  -1  -8  -9   60.18   14.45
   1  -8  11   69.36   16.94
  -1  -8 -11   60.17   20.07
  -1  -8 -11   52.04   16.98
  -1  -8 -11   55.21   14.78
   1  -8  11   19.54   11.04
  -1  -8 -11   71.21   16.48
   1  -8  11   67.72   17.67
   1  -8  13    2.63    8.37
   1  -8  13    6.39   12.42
  -1  -8 -13    8.72   10.17
   1  -8  15    1.95    9.52
   1  -8  15   11.04   14.05
   1  -8  17  340.30   35.98
  -1  -9  18  117.37   17.17
  -1  -9  16   32.65   12.37
  -1  -9  16   52.42   16.69
   1  -9 -14  375.46   44.48
  -1  -9  14  476.04   49.34
  -1  -9  14  436.24   46.45
   1  -9 -12  338.24   40.99
   1  -9 -12  472.09   56.29
  -1  -9  12  376.55   43.29
   1  -9 -12  429.55   54.11
   1  -9 -10    9.77   13.19
  -1  -9  10   37.21   14.96
   1  -9 -10   20.97    9.56
  -1  -9  10   17.16   10.13
  -1  -9  10   20.56   10.09
   1  -9  -8  439.52   45.92
   1  -9  -8  447.89   52.53
  -1  -9   8  436.67   51.71
   1  -9  -8  454.24   51.68
  -1  -9   8  438.51   46.73
  -1  -9   6   90.12   17.28
  -1  -9   6  154.14   25.08
   1  -9  -6  192.13   27.28
   1  -9  -6  125.90   20.64
   1  -9  -4   38.08   12.42
   1  -9  -4   21.26   11.86
  -1  -9   4   21.35    9.87
   1  -9  -4   34.81    9.31
  -1  -9   2 2039.71  168.85
   1  -9  -2 1967.19  168.56
  -1  -9   2 1853.41  169.46
  -1  -9   0  202.58   28.67
   1  -9   0  141.52   24.09
  -1  -9   0  188.28   27.23
  -1  -9  -2  327.72   38.22
  -1  -9  -2  269.31   36.29
  -1  -9  -4 1541.52  130.47
  -1  -9  -4 1481.08  137.44
  -1  -9  -6 1248.36  111.66
  -1  -9  -6 1460.53  114.49
   1  -9   6 1221.24  111.82
  -1  -9  -6 1169.46  115.18
   1  -9   8   65.10   15.46
  -1  -9  -8   64.60   18.64
  -1  -9  -8   67.39   15.76
  -1  -9 -10   35.90   14.49
  -1  -9 -10   25.37   14.96
  -1  -9 -10    3.07    8.35
   1  -9  10   17.49   11.14
   1  -9  10   35.18   14.98
  -1  -9 -12  610.67   62.15
  -1  -9 -12  473.50   66.32
   1  -9  12  719.48   65.43
   1  -9  12  705.65   63.33
  -1  -9 -12  554.50   61.72
  -1  -9 -14    9.89    9.44
   1  -9  14   11.66   15.28
   1  -9  14   23.36   12.26
   1  -9  16  137.74   21.43
   1  -9  18   22.02    6.91
  -1 -10  17    5.35   10.03
  -1 -10  17    1.12    6.72
   1 -10 -15   18.93   10.13
  -1 -10  15   28.62   15.41
  -1 -10  15   35.51   14.71
  -1 -10  13   31.14   16.23
   1 -10 -13   22.16   12.75
   1 -10 -11  101.12   24.67
  -1 -10  11  127.42   24.37
   1 -10 -11  123.28   20.84
  -1 -10  11  124.70   22.36
  -1 -10  11  131.41   22.41
  -1 -10   9 1163.46  102.53
  -1 -10   9 1070.56  101.34
  -1 -10   9  966.02  106.98
   1 -10  -9 1250.16  109.66
   1 -10  -9 1132.72  100.85
  -1 -10   7   43.70   17.01
   1 -10  -7   48.91   13.79
   1 -10  -7   86.41   20.03
   1 -10  -7   37.74   11.53
  -1 -10   5  118.66   19.30
   1 -10  -5  124.50   21.84
   1 -10  -5  135.11   26.19
  -1 -10   5  134.15   21.76
   1 -10  -5  170.53   22.46
   1 -10  -5  121.24   18.60
  -1 -10   3  589.92   60.70
   1 -10  -3  674.92   61.20
   1 -10  -3  581.00   65.84
   1 -10  -3  639.29   69.21
  -1 -10   3  608.37   67.53
  -1 -10   1  320.20   35.40
  -1 -10   1  378.61   43.32
   1 -10  -1  318.02   40.10
  -1 -10   1  349.08   41.84
  -1 -10  -1  714.61   66.87
   1 -10   1  696.34   72.85
  -1 -10  -1  777.81   74.23
  -1 -10  -3   -4.50    7.64
  -1 -10  -3    6.89   10.93
   1 -10   3    7.72   13.09
  -1 -10  -3   -4.07   10.36
   1 -10   3   -4.57    6.43
  -1 -10  -5   17.09    9.34
  -1 -10  -5    8.95   11.46
   1 -10   5   19.16   10.21
  -1 -10  -7  274.00   33.59
   1 -10   7  256.66   38.36
   1 -10   7  262.71   33.05
   1 -10   9   21.21   11.21
  -1 -10  -9   -3.11   10.21
   1 -10   9    9.55   11.45
  -1 -10 -11  143.25   29.68
  -1 -10 -11  213.41   28.79
   1 -10  11  233.82   29.79
  -1 -10 -11  198.22   29.89
   1 -10  11  189.94   31.71
  -1 -10 -13   11.59   10.51
   1 -10  13   23.98   16.14
   1 -10  13   23.26   15.71
   1 -10  15   44.36   14.99
   1 -10  15   34.63   11.95
   1 -10  17  293.41   29.83
  -1 -11  18  134.87   15.09
  -1 -11  16   -5.72   10.36
  -1 -11  16    9.05    8.86
  -1 -11  14   -2.41   13.41
   1 -11 -14    7.63   10.79
  -1 -11  12    2.94   15.36
  -1 -11  12   -9.09   14.99
   1 -11 -12    5.05    7.10
  -1 -11  10   63.36   18.87
  -1 -11  10   77.90   17.83
  -1 -11  10   61.36   16.17
   1 -11 -10   80.51   16.92
   1 -11  -8  353.04   49.55
  -1 -11   8  331.91   47.01
   1 -11  -8  372.28   40.93
  -1 -11   6   28.66   15.59
   1 -11  -6   44.23   17.06
  -1 -11   6   44.02   13.29
  -1 -11   6   61.03   13.99
  -1 -11   6   46.39   11.54
   1 -11  -4  946.76   82.80
  -1 -11   4  869.26   82.72
  -1 -11   4  997.98   93.67
  -1 -11   4  999.29   89.66
   1 -11  -4  937.32   88.86
   1 -11  -4  780.93   90.40
  -1 -11   4  882.76   83.48
  -1 -11   2 1899.51  161.35
   1 -11  -2 1860.51  160.69
  -1 -11   2 1764.65  167.10
  -1 -11   2 2062.98  171.94
   1 -11  -2 2069.91  169.59
  -1 -11   2 1861.03  160.86
  -1 -11   0   80.05   14.78
   1 -11   0   52.12   13.50
   1 -11   0   60.15   18.93
  -1 -11   0   71.29   20.67
   1 -11   0   54.55   19.10
  -1 -11   0   45.55   16.03
   1 -11   2  386.16   38.28
  -1 -11  -2  330.38   37.15
   1 -11   2  370.15   44.43
   1 -11   2  237.32   38.86
  -1 -11  -2  316.36   41.91
  -1 -11  -4 1538.04  128.84
   1 -11   4 1271.80  134.73
   1 -11   4 1340.15  131.88
  -1 -11  -4 1660.62  140.32
   1 -11   4 1529.31  129.42
  -1 -11  -6 1814.77  134.92
   1 -11   6 1631.15  141.95
   1 -11   8  342.64   50.31
   1 -11   8  341.43   45.17
  -1 -11 -10  139.15   21.90
  -1 -11 -10   84.12   21.04
   1 -11  10   39.51   17.35
   1 -11  10   96.39   21.09
  -1 -11 -10  183.43   26.23
   1 -11  12  289.70   35.80
  -1 -11 -12  279.54   34.53
  -1 -11 -12  274.59   36.07
  -1 -11 -14   53.90   14.14
   1 -11  14   36.49   14.91
   1 -11  14   28.43   12.68
   1 -11  16   48.36   12.01
   1 -12 -15   46.19   12.56
  -1 -12  15   67.38   14.20
   1 -12 -13  134.25   22.51
  -1 -12  13  100.82   21.42
  -1 -12  13   64.82   18.75
  -1 -12  11   23.98   16.04
  -1 -12  11   32.35   14.73
   1 -12 -11   30.64   10.86
  -1 -12   9  376.93   44.10
  -1 -12   9  379.87   51.55
   1 -12  -9  417.38   43.94
  -1 -12   7  136.83   20.51
  -1 -12   7   89.00   19.65
   1 -12  -7  130.84   27.90
  -1 -12   7  149.42   29.19
   1 -12  -7  130.41   21.24
  -1 -12   5    5.06    7.11
   1 -12  -5    2.42    6.49
  -1 -12   5   11.36   10.50
   1 -12  -5    5.27   10.95
  -1 -12   5   -7.60    8.52
  -1 -12   3  705.63   65.25
   1 -12  -3  677.02   74.42
   1 -12  -3  535.67   69.57
  -1 -12   3  596.00   70.21
  -1 -12   3  566.62   71.70
  -1 -12   3  799.78   66.33
   1 -12  -3  725.75   64.86
  -1 -12   1  350.07   43.50
   1 -12  -1  415.02   45.16
  -1 -12   1  436.38   54.54
   1 -12  -1  534.12   57.33
   1 -12  -1  447.48   53.05
  -1 -12   1  506.34   55.59
  -1 -12   1  509.39   47.42
   1 -12   1  771.46   87.21
  -1 -12  -1  931.45   91.40
   1 -12   1  836.58   88.66
  -1 -12  -1  807.06   87.56
   1 -12   1  964.42   82.03
  -1 -12  -3   35.45   11.77
   1 -12   3   34.72   15.89
   1 -12   3   56.64   17.47
  -1 -12  -3   41.28   17.09
   1 -12   3    8.41    9.47
  -1 -12  -5  122.31   20.30
   1 -12   5   78.05   19.38
   1 -12   5  118.72   21.34
   1 -12   7  525.31   62.90
  -1 -12  -7  495.16   54.26
  -1 -12  -9  857.53   71.87
   1 -12   9  712.81   70.34
  -1 -12  -9  679.90   71.01
  -1 -12 -11  131.09   24.04
   1 -12  11  128.82   25.20
   1 -12  11  125.11   24.64
  -1 -12 -11  170.76   24.37
  -1 -12 -13    9.77   12.32
   1 -12  13   26.46   14.42
   1 -12  15   71.56   14.18
   1 -12  15   77.84   12.57
  -1 -13  16   21.44    6.83
   1 -13 -14   58.31   13.26
  -1 -13  14   58.74   14.38
  -1 -13  14   44.18   13.74
   1 -13 -12   31.89   15.23
  -1 -13  12   44.55   16.10
  -1 -13  12   33.15   15.56
   1 -13 -10   58.58   13.56
  -1 -13  10   71.82   21.86
  -1 -13  10   47.26   16.79
   1 -13  -8  294.89   34.22
  -1 -13   8  258.97   31.21
  -1 -13   8  238.05   32.38
  -1 -13   8  270.75   35.74
  -1 -13   8  227.27   39.08
   1 -13  -6   11.43   12.84
  -1 -13   6   -5.69   14.48
   1 -13  -6   20.99   10.19
  -1 -13   6   10.17    8.37
  -1 -13   6   18.39   11.35
  -1 -13   6    2.51    7.10
  -1 -13   4   12.86    8.86
   1 -13  -4   17.38    8.82
  -1 -13   4   31.21   11.39
   1 -13  -4   39.14   17.17
  -1 -13   4   27.90   17.77
  -1 -13   4   13.20    9.99
  -1 -13   2  273.96   33.87
   1 -13  -2  375.97   45.07
  -1 -13   2  228.81   38.86
  -1 -13   2  235.57   40.64
  -1 -13   2  377.19   36.91
   1 -13  -2  284.56   33.46
  -1 -13   0  679.73   69.23
   1 -13   0  506.61   64.59
   1 -13   0  347.35   64.27
  -1 -13   0  446.80   62.78
   1 -13   0  759.58   59.17
   1 -13   2  125.10   21.38
  -1 -13  -2  120.58   20.57
   1 -13   2   93.00   23.09
   1 -13   2  126.72   26.96
   1 -13   4   12.35   11.72
  -1 -13  -4    5.81    9.23
   1 -13   4   -5.53   13.28
   1 -13   4    8.89   10.67
   1 -13   6   58.26   18.58
  -1 -13  -6   19.91   12.52
   1 -13   8   -6.39   16.49
  -1 -13  -8    3.60   11.83
  -1 -13  -8   -3.17    8.50
  -1 -13 -10   78.87   20.47
   1 -13  10   80.99   22.21
   1 -13  10   94.64   22.17
  -1 -13 -10  112.72   19.92
  -1 -13 -12   28.29   14.61
   1 -13  12   43.05   14.93
   1 -13  12   43.46   16.16
   1 -13  14    2.86    8.39
  -1 -14  15   22.75    6.92
  -1 -14  15   30.11    7.65
   1 -14 -13   27.91   12.11
  -1 -14  13    1.86   10.96
  -1 -14  13   10.47    9.75
  -1 -14  11  189.84   27.79
  -1 -14  11  214.40   26.03
   1 -14 -11  218.07   29.64
   1 -14 -11  135.77   21.53
  -1 -14   9    2.52   11.31
   1 -14  -9   -7.49    8.73
   1 -14  -7    2.86    8.44
  -1 -14   7   21.32   15.30
  -1 -14   7   17.63    9.82
   1 -14  -5  803.35   88.07
  -1 -14   5  954.11   91.27
  -1 -14   5  807.48   74.57
  -1 -14   5  799.14   74.86
  -1 -14   5  691.67   72.40
  -1 -14   5  855.15   77.34
   1 -14  -3    9.97    8.76
  -1 -14   3   16.23    9.77
  -1 -14   3   11.43   14.57
   1 -14  -3    5.81   12.10
   1 -14  -1  229.70   26.05
  -1 -14   1  194.34   24.67
   1 -14  -1  175.46   24.77
  -1 -14   1  203.29   34.83
   1 -14  -1  102.24   28.05
  -1 -14   1  206.87   35.34
   1 -14  -1  208.45   35.42
  -1 -14   1  155.38   23.59
   1 -14   1  455.13   49.24
  -1 -14  -1  527.56   52.18
   1 -14   1  451.11   58.45
   1 -14   1  433.37   57.32
  -1 -14  -3  656.99   64.67
   1 -14   3  520.56   69.16
   1 -14   3  744.90   77.59
   1 -14   3  694.66   66.09
  -1 -14  -5  633.53   68.27
   1 -14   5  657.86   78.13
   1 -14   5  786.39   71.15
  -1 -14  -7  415.42   46.65
   1 -14   7  418.43   49.13
  -1 -14  -9 1142.09   97.44
  -1 -14  -9 1084.60   99.18
   1 -14   9  970.71   95.71
   1 -14   9 1057.42   97.91
  -1 -14 -11   31.38   11.81
  -1 -14 -11   25.65   14.74
   1 -14  11   15.67   12.32
   1 -14  11   31.95   14.37
  -1 -14 -13   42.05   11.55
   1 -14  13   38.09   10.61
   1 -14  13   34.79   11.30
  -1 -15  14   -4.96    6.19
  -1 -15  12   35.60   12.62
   1 -15 -12   39.27   12.26
   1 -15 -10  124.53   17.79
   1 -15 -10  108.74   21.96
  -1 -15   8  197.20   29.86
   1 -15  -8  197.69   26.43
  -1 -15   6    8.43   13.91
   1 -15  -6    2.78    8.84
  -1 -15   6    8.73    8.49
  -1 -15   4  107.61   20.01
  -1 -15   4   92.93   17.76
  -1 -15   2    7.11    7.83
   1 -15  -2   16.76    8.42
   1 -15   0  179.90   32.60
   1 -15   0  172.78   24.33
  -1 -15   0  179.53   25.96
  -1 -15   0  166.14   23.75
   1 -15   0  190.79   25.26
  -1 -15  -2  155.78   22.58
   1 -15   2  108.20   20.78
  -1 -15  -2   99.47   20.54
  -1 -15  -4  718.07   67.99
   1 -15   4  652.73   66.50
  -1 -15  -4  625.90   66.77
  -1 -15  -6   22.70   13.61
   1 -15   6   29.27   15.81
   1 -15   6   22.34   13.12
  -1 -15  -6   24.00   13.11
   1 -15   8   14.09   12.38
  -1 -15  -8   28.49   12.91
  -1 -15 -10   97.54   19.72
   1 -15  10  111.06   20.35
   1 -15  10  116.66   18.92
  -1 -15 -10  114.37   18.27
  -1 -15 -12   11.36    8.60
   1 -15  12   -4.19    7.40
   1 -15  12   10.44    9.55
  -1 -16  13   48.14    8.47
   1 -16 -11  486.87   47.46
   1 -16  -9    1.59    7.42
  -1 -16   9   22.95   12.89
   1 -16  -7    8.74    9.45
  -1 -16   7   -9.44   13.72
   1 -16  -7  -17.01   14.02
   1 -16  -5  721.82   65.04
  -1 -16   5  715.25   64.45
  -1 -16   5  571.51   60.71
  -1 -16   3   38.33   14.84
  -1 -16   3   18.52   12.05
  -1 -16   1   13.24    9.84
  -1 -16  -1  194.64   24.41
   1 -16   1  111.24   18.90
   1 -16   3  395.28   46.25
  -1 -16  -3  511.33   52.02
   1 -16   3  537.22   51.18
  -1 -16  -3  524.05   51.20
   1 -16   3  459.39   46.93
  -1 -16  -5  -11.10   11.79
  -1 -16  -5   -2.85   13.69
   1 -16   5  -12.87   14.98
  -1 -16  -7  118.17   19.68
  -1 -16  -7   71.62   18.78
   1 -16   7   90.47   19.71
  -1 -16  -9   17.75    9.97
  -1 -16 -11   62.96   13.69
   1 -16  11  141.72   16.26
  -1 -17  10  170.87   20.20
  -1 -17   8    5.07    9.63
   1 -17  -8   12.26   10.12
   1 -17  -6   27.94   13.08
  -1 -17   6   24.65   11.30
   1 -17  -6   20.82   10.45
  -1 -17   4   24.18   10.62
  -1 -17   4   10.52   10.29
   1 -17  -4    4.57    9.74
  -1 -17   2  112.54   21.52
  -1 -17   2  131.36   20.05
  -1 -17   0   71.95   15.64
   1 -17   2   16.55   10.58
  -1 -17  -2   26.74   14.07
   1 -17   4   46.88   15.54
  -1 -17  -4   78.07   16.99
   1 -17   6   36.93   14.12
  -1 -17  -6   30.48   12.88
  -1 -17  -6   47.20   13.03
  -1 -17  -8   14.64   10.47
  -1 -17  -8   26.99    9.58
   1 -18  -7  146.36   17.37
  -1 -18   7  103.78   14.22
  -1 -18   5  562.89   52.21
   1 -18  -5  591.33   53.10
  -1 -18   3    7.66    9.56
   1 -18  -3   37.03   11.49
  -1 -18   3   33.01    9.72
  -1 -18   1  218.74   25.27
  -1 -18   1  211.94   26.66
  -1 -18  -1   21.89   12.70
   1 -18   1   20.43    8.91
  -1 -18  -3  133.83   20.28
  -1 -18  -5   24.79    9.71
  -1 -18  -7    1.32    6.73
  -1 -18  -7    4.52    5.75
  -1 -19   2   19.12    8.58
   1 -19  -2   19.42    7.84
   1 -19  -2   19.08    7.73
  -1 -19   2   20.92    6.62
   1 -19   0   -1.44    6.89
  -1 -19   0   -7.99    8.88
  -1 -19   0    7.86    8.01
   1 -19   0    0.91    4.93
  -1 -19  -2  115.10   17.47
  -1 -19  -2  171.65   19.20
  -1 -19  -4    8.09    6.42
  -1 -19  -4   17.85    7.85
  -1 -19  -6   -0.94    5.18
   2   0 -20  110.81   19.56
   2   0 -18   55.45   19.35
  -2   0  18   93.58   17.17
   2   0 -16  208.27   34.33
   2   0 -16  224.14   38.72
  -2   0  16  270.92   31.73
   2   0 -14 1676.41  159.91
  -2   0  14 1737.35  149.17
   2   0 -12   46.74   15.49
  -2   0  12   23.32    9.61
   2   0 -12   37.51   14.00
  -2   0  10  377.69   39.85
   2   0 -10  396.19   44.29
  -2   0   8  482.92   47.19
   2   0  -8  531.15   50.60
  -2   0   6 2189.77  185.80
   2   0  -6 2361.20  187.47
  -2   0   4 4933.81  396.57
  -2   0   2 2594.32  209.80
  -2   0   0  629.20   54.43
  -2   0   0  656.37   54.17
  -2   0  -2  264.32   26.61
  -2   0  -2  290.92   27.24
  -2   0  -2  282.76   27.04
  -2   0  -4  784.39   69.09
  -2   0  -4  784.87   68.93
  -2   0  -6  664.12   62.10
  -2   0  -6  650.21   61.77
  -2   0  -8 4619.02  381.09
  -2   0 -10 1720.18  129.07
  -2   0 -10 1158.68  128.47
  -2   0 -12  316.92   38.93
  -2   0 -12  309.85   43.89
  -2   0 -14   12.39   14.87
  -2   0 -14    3.69    9.91
  -2   0 -16 1203.57  111.73
  -2   0 -18  427.86   45.95
  -2   0 -20   92.28   12.76
   2   1 -21   40.86   10.69
   2   1 -19   45.88   16.69
  -2  -1  19   27.43   10.94
   2   1 -17   -3.81   13.74
  -2  -1  17   27.55   12.19
  -2   1  17   17.05    8.83
  -2   1  15   10.88    9.22
  -2  -1  15    2.96    7.93
   2  -1 -15   -5.81   13.05
   2   1 -15    5.29   11.86
   2   1 -15   -3.93   11.05
   2  -1 -13  174.81   31.18
   2   1 -13  195.96   32.48
   2  -1 -13  123.86   29.67
  -2   1  13  163.01   23.68
  -2  -1  13  214.84   26.33
   2  -1 -11  172.21   29.38
  -2   1  11  154.19   24.23
   2  -1 -11  195.44   29.08
   2   1 -11  166.61   27.36
  -2  -1   9  407.35   36.95
  -2  -1   9  411.54   41.38
   2   1  -9  513.66   47.85
  -2  -1   7   32.41    6.47
  -2  -1   7   35.10    8.26
  -2  -1   5  313.59   25.23
   2   1  -5  259.97   24.96
  -2  -1   3  417.61   40.85
   2   1  -3  492.63   41.43
  -2   1   1  310.39   27.84
  -2   1  -1    8.55    4.84
  -2  -1  -1   10.84    3.13
  -2   1  -1    3.95    3.90
  -2   1  -3 1298.32   95.43
  -2  -1  -3 1085.41   95.46
  -2  -1  -3 1026.04   93.95
  -2   1  -5   94.97   15.45
  -2  -1  -5  105.67   16.52
  -2  -1  -5  119.27   16.13
  -2   1  -7  160.38   21.54
  -2  -1  -7  123.55   20.59
  -2  -1  -7  146.60   21.32
  -2  -1  -9    3.62    9.70
  -2   1  -9   -3.30    7.91
  -2  -1  -9    3.48    8.35
  -2   1  -9    2.36    7.21
  -2  -1 -11    9.29   13.66
  -2   1 -11   21.16   12.45
  -2   1 -11    3.01    8.88
  -2  -1 -13 1023.82   97.01
  -2   1 -13  822.99   94.40
  -2   1 -13  862.42   86.89
  -2   1 -15    3.67   11.65
  -2   1 -17   12.17   15.29
  -2   1 -19    7.37    9.90
   2  -2 -20   73.73   15.69
   2   2 -20   48.38   14.62
   2   2 -18  274.54   37.12
   2  -2 -18  334.43   39.20
  -2  -2  18  262.63   33.75
   2  -2 -16  419.82   50.93
   2   2 -16  456.55   51.25
   2  -2 -16  374.22   55.68
  -2  -2  16  453.97   48.20
   2  -2 -14    5.46   11.34
  -2  -2  14   -2.93    8.25
  -2   2  14    7.54    7.07
   2   2 -14   -7.33   13.90
   2  -2 -14    3.63   11.92
   2  -2 -14    5.90   11.19
   2   2 -14    4.68   10.49
   2  -2 -12    4.41    9.18
  -2   2  12    6.52    6.66
  -2  -2  12    5.00    7.65
   2   2 -12   12.70   10.17
  -2   2  12    3.25    7.81
   2  -2 -12   10.13   12.15
   2  -2 -10 1443.37  129.43
  -2  -2   8    4.25    4.79
  -2  -2   8    7.29    4.53
   2   2  -8    9.49    8.06
  -2  -2   6  648.67   49.12
  -2  -2   6  507.49   48.42
   2   2  -6  512.32   51.24
  -2  -2   4  374.26   37.12
   2   2  -4  483.23   38.76
  -2   2   2 2060.61  167.28
  -2   2   0  123.60   13.75
  -2   2   0  120.42   12.58
  -2  -2   0  119.67   12.60
  -2  -2   0  113.54   12.83
  -2   2   0  118.38   13.01
  -2  -2  -2  621.26   44.43
  -2   2  -2  394.27   42.70
  -2  -2  -4  385.33   36.30
  -2   2  -4  395.45   35.96
  -2  -2  -4  339.20   37.31
  -2  -2  -6  219.53   24.67
  -2  -2  -6  238.94   27.14
  -2   2  -6  151.09   22.12
  -2  -2  -8  526.59   54.96
  -2  -2  -8  564.25   57.03
  -2   2  -8  515.15   53.59
  -2  -2 -10 1200.36  109.33
  -2   2 -10 1340.71  108.78
  -2  -2 -10 1088.72  108.79
  -2   2 -10  965.07  101.68
  -2  -2 -10 1217.66  103.61
  -2  -2 -12  287.62   38.94
  -2   2 -12  192.96   29.82
  -2  -2 -12  251.40   31.66
   2  -2  12  186.63   26.50
   2  -2  14  179.62   22.49
  -2   2 -14  135.64   23.81
  -2  -2 -14  139.33   24.66
  -2   2 -14   85.53   25.30
  -2  -2 -14   78.89   25.68
  -2   2 -16  357.29   41.02
  -2  -2 -16  271.57   38.26
  -2   2 -18  107.08   18.97
  -2  -2 -18   63.59   16.54
   2   3 -21   27.55    8.17
  -2  -3  19   25.97   11.71
   2   3 -19   17.83   13.23
   2  -3 -19   12.78   12.73
  -2  -3  17   66.38   17.54
   2  -3 -17   38.75   16.70
   2   3 -17   66.97   17.75
   2  -3 -15   23.64   13.41
  -2  -3  15   28.00   12.25
   2  -3 -15   12.37   13.00
   2  -3 -15   29.99   15.04
   2   3 -15   37.85   16.49
   2  -3 -13   61.31   17.69
  -2   3  13   45.91   14.59
   2  -3 -13   22.98   18.57
   2   3 -13   28.65   12.54
  -2  -3  13   62.10   14.21
  -2  -3  13   48.90   11.71
   2  -3 -11  588.81   65.32
  -2  -3  11  633.91   59.54
   2  -3 -11  500.31   66.01
   2   3 -11  717.65   66.48
  -2  -3   9 1210.28  102.84
   2  -3  -7  333.69   32.71
  -2  -3   7  336.66   32.79
  -2  -3   5  648.45   57.03
  -2  -3   3  271.28   27.25
  -2  -3   1  863.55   73.90
  -2  -3   1  838.51   74.16
  -2  -3   1  869.21   72.18
  -2   3   1  891.08   72.11
  -2   3  -1 3966.49  327.25
  -2   3  -1 3898.44  327.03
  -2  -3  -1 3917.47  326.82
  -2  -3  -1 4124.77  327.29
  -2   3  -1 4517.24  327.62
  -2   3  -3 4273.35  345.58
  -2  -3  -5  471.12   45.24
  -2  -3  -7  713.23   68.94
  -2   3  -7  720.07   67.15
  -2  -3  -7  747.99   71.53
  -2  -3  -9   21.52   11.00
  -2  -3  -9   17.77    8.26
  -2  -3  -9   27.64   12.56
  -2  -3  -9    2.28    7.02
  -2   3  -9   14.45    8.17
  -2   3  -9    2.40    7.66
  -2  -3 -11  622.16   68.55
   2  -3  11  622.22   60.80
  -2  -3 -11  670.22   71.40
  -2  -3 -11  545.50   61.07
  -2   3 -11  687.74   64.12
  -2  -3 -13 2684.63  224.57
   2  -3  13 2437.19  209.30
  -2   3 -13 2381.29  211.89
  -2  -3 -13 2552.71  212.64
  -2  -3 -13 2357.96  221.05
  -2   3 -13 2515.86  222.78
  -2   3 -15   48.93   16.39
  -2  -3 -15   20.38   14.85
   2  -3  15   23.04   11.70
  -2  -3 -17   24.46   14.13
  -2   3 -17   19.38   13.60
  -2   3 -19   57.19   11.73
  -2  -3 -19   28.88   10.00
   2   4 -20   -1.63    7.97
  -2  -4  20    6.66    7.41
   2   4 -18    8.49   11.87
   2  -4 -18   34.06   14.94
  -2  -4  18   30.09   14.83
  -2  -4  16  474.24   51.28
   2   4 -16  495.33   53.48
   2  -4 -16  455.01   52.89
   2   4 -14 1232.61  121.36
   2  -4 -14 1400.45  122.99
  -2  -4  14 1355.12  118.12
   2  -4 -14 1291.17  131.30
  -2  -4  14 1417.75  121.78
   2  -4 -12  157.45   28.26
   2  -4 -12  150.86   30.00
   2   4 -12  121.34   22.34
  -2  -4  12  154.36   21.30
  -2  -4  12  136.99   21.91
   2   4 -10 1763.14  137.24
  -2  -4  10 1420.31  130.26
   2  -4  -8  128.07   19.67
  -2  -4   8  262.42   23.94
  -2  -4   6  377.14   37.22
   2  -4  -4  256.16   25.00
  -2  -4   4  257.20   27.81
  -2  -4   4  292.97   26.16
  -2  -4   2 4414.44  364.28
  -2   4   2 4461.99  362.35
  -2  -4   2 4658.08  362.79
  -2  -4   0  126.56   16.58
  -2   4   0  127.74   12.70
  -2  -4   0  104.72   12.04
  -2   4  -2 1228.56  106.44
  -2  -4  -2 1098.90  107.53
  -2   4  -2 1229.73  105.74
  -2   4  -4 1457.26  122.59
  -2  -4  -4 1437.31  124.19
  -2  -4  -6  276.88   31.52
  -2  -4  -8   80.32   14.71
  -2  -4  -8  111.21   19.45
  -2  -4 -10   71.82   17.97
  -2  -4 -10   93.08   21.83
  -2  -4 -10   83.32   14.84
  -2  -4 -10   84.33   16.31
  -2   4 -10   73.13   15.35
  -2  -4 -12   24.67   10.78
  -2   4 -12   16.22   11.01
  -2  -4 -12   28.20   13.53
  -2  -4 -12   -5.18    9.82
   2  -4  12   -2.83    7.96
  -2   4 -12   15.89   11.01
  -2  -4 -12   10.45    9.91
   2  -4  14  106.04   19.65
  -2   4 -14  127.26   23.09
  -2  -4 -14  142.26   23.56
  -2  -4 -14  142.60   28.97
  -2   4 -14   96.68   24.55
  -2   4 -16  220.93   30.66
  -2  -4 -16  212.40   29.90
   2  -4  16  191.13   26.78
  -2   4 -18   96.80   17.02
  -2  -4 -18  108.37   17.62
   2   5 -19   73.08   15.82
  -2  -5  19   98.08   16.56
   2  -5 -17   14.73   12.56
   2   5 -17   20.56   13.02
  -2  -5  17   17.03   15.29
   2  -5 -15   -6.73   13.38
   2   5 -15  -13.56   13.18
  -2  -5  15   -3.18   11.13
   2  -5 -15    6.36   13.22
  -2  -5  15    7.42    8.90
  -2  -5  13  464.00   48.72
   2  -5 -13  463.70   51.11
   2   5 -13  452.46   50.94
  -2  -5  13  517.55   51.64
  -2  -5  11   -2.30    6.16
  -2  -5  11    2.27    6.95
  -2  -5  11    5.11    8.38
  -2  -5   9  139.77   20.68
   2  -5  -9  197.56   28.02
   2   5  -9  143.55   20.79
   2  -5  -9  166.00   22.24
   2  -5  -7  751.29   87.03
  -2  -5   7 1419.55   91.93
  -2  -5   5  510.37   50.22
  -2  -5   5  499.47   52.98
  -2  -5   3  267.03   26.67
  -2   5   3  264.69   24.42
  -2  -5   3  240.14   24.52
  -2  -5   1  369.50   41.04
  -2  -5   1  436.59   43.05
  -2  -5   1  449.34   37.39
  -2   5   1  452.06   37.37
  -2  -5  -1  315.89   27.24
  -2   5  -1  286.02   28.49
  -2  -5  -1  242.35   30.08
  -2  -5  -1  287.57   31.17
  -2   5  -3    2.53    4.80
  -2  -5  -3    5.20    5.05
  -2  -5  -3   -1.81    7.19
  -2   5  -5 1419.71  113.25
  -2  -5  -5 1363.53  113.06
  -2  -5  -5 1120.07  113.36
  -2  -5  -7  236.89   31.56
  -2  -5  -7  300.75   35.20
  -2  -5  -9   36.93   11.43
  -2  -5  -9   42.17   12.93
  -2  -5  -9   33.54    9.93
  -2   5  -9   54.90   12.66
   2  -5   9   38.30   10.25
  -2  -5  -9   33.22   10.29
  -2   5  -9   26.58   11.98
  -2  -5 -11   43.50   15.13
  -2  -5 -11   38.77   12.40
  -2   5 -11   41.05   13.77
  -2  -5 -11   27.73    9.63
  -2  -5 -11   47.00   15.26
  -2   5 -11   56.79   17.33
   2  -5  11   53.73   13.31
  -2  -5 -13  514.58   59.94
   2  -5  13  448.31   49.38
  -2   5 -13  366.82   53.99
  -2  -5 -13  433.77   56.81
  -2  -5 -13  409.91   49.18
  -2  -5 -15   67.48   17.12
  -2   5 -15   96.97   18.53
   2  -5  15   57.35   16.88
   2  -5  17  668.32   60.85
  -2   5 -17  641.16   62.17
  -2  -6  20   12.85    6.72
  -2  -6  18   74.68   17.05
   2   6 -18   47.32   13.26
  -2  -6  16  604.79   55.60
  -2  -6  16  558.59   58.57
   2  -6 -16  581.32   57.78
   2   6 -16  477.16   55.33
   2  -6 -14 1159.13  106.43
   2   6 -14 1009.33  104.59
  -2  -6  14 1213.01  105.07
   2  -6 -14 1213.89  118.78
  -2   6  14  975.85  111.44
   2  -6 -14 1231.10  119.82
  -2  -6  14 1400.55  109.04
  -2  -6  12  376.92   38.57
   2  -6 -12  297.36   45.40
  -2  -6  12  306.70   38.10
   2  -6 -12  359.62   39.59
   2   6 -12  301.91   37.76
  -2  -6  10  132.56   20.25
  -2  -6  10  119.47   20.83
  -2  -6   8 3710.66  268.82
   2  -6  -8 3765.51  274.25
  -2  -6   6 2826.24  235.10
  -2  -6   4 1540.00  135.91
  -2  -6   4 1706.50  139.37
   2  -6  -4 1602.73  135.55
  -2  -6   4 1561.80  134.11
  -2   6   4 1726.91  134.13
  -2  -6   2    6.11    9.45
  -2  -6   2    7.10    7.82
  -2   6   2    0.46    2.38
  -2  -6   2    2.56    2.53
  -2  -6   0 1088.55   96.07
  -2   6  -2  653.51   56.33
  -2  -6  -2  654.07   61.26
  -2  -6  -2  623.61   55.24
  -2   6  -2  628.20   54.95
  -2  -6  -4  454.18   42.04
  -2  -6  -4  333.06   36.88
  -2   6  -4  406.87   37.84
  -2  -6  -6   -3.09    9.46
  -2   6  -6    2.33    6.84
  -2  -6  -6    7.11    6.97
  -2  -6  -8  460.21   42.95
  -2   6  -8  423.71   42.90
   2  -6   8  349.68   41.38
  -2  -6  -8  433.28   43.81
  -2  -6  -8  433.37   47.87
  -2  -6  -8  465.35   50.84
  -2   6  -8  370.79   45.76
  -2  -6  -8  434.50   47.10
  -2  -6 -10   29.34    9.54
  -2   6 -10   -2.59    8.54
  -2  -6 -10   20.05   13.46
  -2  -6 -10   14.33    9.75
  -2  -6 -10   22.47   11.46
   2  -6  10    7.09    7.27
  -2  -6 -10    4.16    7.93
  -2  -6 -10   24.85   10.76
  -2   6 -10   16.52   11.11
  -2   6 -12   33.59   13.87
  -2  -6 -12   43.61   12.43
  -2  -6 -12   48.95   15.86
  -2  -6 -12   36.79   12.42
  -2   6 -12   44.53   12.99
   2  -6  12   37.22   12.47
   2  -6  12   31.37   10.92
  -2  -6 -12   73.55   19.68
   2  -6  14  383.71   44.37
  -2  -6 -14  335.36   42.08
  -2   6 -14  469.98   45.82
  -2   6 -16   15.92   11.47
   2  -6  16   13.93   11.87
  -2   6 -18   13.67    7.11
  -2  -7  19   41.12   11.71
   2   7 -17    4.07    9.13
  -2  -7  17    3.64    9.27
  -2  -7  17    5.22   13.10
   2  -7 -15   55.76   13.69
   2   7 -15   34.63   11.51
  -2  -7  15   59.46   18.79
  -2  -7  15   59.73   14.46
   2   7 -13  472.32   49.45
   2  -7 -13  480.14   49.06
  -2  -7  13  447.10   48.68
   2  -7 -13  402.56   56.97
  -2  -7  13  454.03   50.49
   2  -7 -13  504.31   60.71
  -2  -7  11  202.80   26.69
   2  -7 -11  143.73   29.53
   2  -7 -11  140.59   22.03
  -2  -7  11  180.74   24.80
  -2  -7   9  235.06   29.35
  -2  -7   9  279.63   30.40
   2  -7  -9  186.96   30.00
  -2  -7   9  237.12   32.69
  -2  -7   7 1308.35  110.61
   2  -7  -7 1083.08  109.73
   2  -7  -7 1289.59  111.99
  -2  -7   5  767.84   62.81
  -2   7   5  730.91   61.94
   2  -7  -5  798.93   67.69
   2  -7  -5  566.66   62.68
  -2  -7   5  684.28   67.64
  -2  -7   5  740.13   64.79
  -2  -7   3  332.75   30.56
   2  -7  -3  300.53   27.41
   2  -7  -3  308.24   29.67
  -2  -7   1  997.03   72.72
  -2  -7   1 1012.25   75.65
  -2  -7  -1    2.42    9.87
  -2   7  -1    5.14    6.34
  -2  -7  -3  136.77   16.50
  -2   7  -3  135.64   15.92
  -2   7  -3  144.47   15.57
  -2  -7  -3  139.45   23.40
  -2   7  -5   37.88    9.20
  -2  -7  -5   32.49    8.23
  -2  -7  -5   31.71   11.53
  -2  -7  -7   22.51   12.07
  -2  -7  -7   50.02   11.43
   2  -7   7   30.30    9.75
  -2  -7  -7   19.17    8.92
  -2   7  -7   15.70    8.55
  -2  -7  -9   16.87    9.23
  -2  -7  -9   -4.21    6.19
  -2  -7  -9    6.32    6.44
  -2  -7  -9   18.84   13.25
   2  -7   9   12.30    8.60
  -2  -7  -9   -3.61    6.84
  -2   7  -9   -3.48    6.59
  -2  -7  -9    2.91    8.89
  -2  -7 -11  130.53   21.77
  -2  -7 -11  129.77   25.56
   2  -7  11  128.35   19.90
  -2  -7 -11  126.45   23.35
  -2  -7 -11   82.35   18.83
  -2   7 -11  107.20   18.86
  -2  -7 -11  107.40   18.21
  -2  -7 -13   50.93   12.55
   2  -7  13   33.61   10.55
   2  -7  13   25.25   13.92
  -2   7 -13   34.83   11.47
  -2  -7 -13   31.02   10.42
   2  -7  15   -2.67   13.60
  -2   7 -15   -6.63    9.20
   2  -7  17   96.62   15.57
  -2  -8  18    5.91   10.03
  -2  -8  16  161.66   26.65
  -2  -8  16  174.43   24.50
   2  -8 -14  157.86   25.02
  -2  -8  14  176.19   26.21
  -2  -8  14  220.78   29.95
   2  -8 -12  534.53   64.36
  -2  -8  12  496.01   53.03
   2  -8 -12  501.33   62.00
   2  -8 -10  287.62   32.78
  -2  -8  10  271.63   34.07
  -2  -8  10  306.82   38.02
   2  -8 -10  302.69   40.96
  -2  -8  10  266.50   33.46
   2  -8  -8  152.25   21.31
  -2  -8   8  213.10   29.29
   2  -8  -8  160.44   25.91
   2  -8  -8  192.48   28.75
  -2  -8   8  175.76   23.71
   2  -8  -6 1813.26  155.01
  -2  -8   6 1673.89  148.24
  -2  -8   6 1325.03  150.57
   2  -8  -4  261.07   25.94
  -2  -8   4  220.24   25.79
   2  -8  -2 1149.49   92.71
  -2  -8   2  928.81   97.61
  -2  -8   2 1244.13  102.38
  -2  -8   0  822.83   76.00
  -2  -8   0  770.51   75.72
  -2   8  -2  601.69   60.35
  -2  -8  -2  757.44   68.29
  -2  -8  -2  746.68   67.23
  -2  -8  -4  593.77   56.29
  -2  -8  -6 1165.40   98.37
   2  -8   6 1114.33   97.39
  -2  -8  -6 1012.86   95.80
  -2  -8  -8  233.20   29.01
  -2  -8  -8  186.31   30.47
   2  -8   8  222.52   28.32
  -2  -8  -8  168.02   30.90
  -2  -8  -8  232.33   29.37
  -2  -8 -10   28.25   11.48
  -2  -8 -10   22.17   11.59
   2  -8  10   36.06   12.18
  -2  -8 -10   19.50   11.88
  -2  -8 -12  188.18   33.39
   2  -8  12  285.41   34.27
   2  -8  12  228.69   29.04
  -2  -8 -12  185.89   28.30
   2  -8  14  511.52   50.52
   2  -8  14  404.68   44.79
   2  -8  16   60.35   14.91
  -2  -9  19  135.44   16.42
  -2  -9  17    6.56   11.72
  -2  -9  17   -1.61    9.13
   2  -9 -15   93.55   16.57
  -2  -9  15   85.30   19.74
  -2  -9  15   86.33   21.75
   2  -9 -13  131.72   28.58
   2  -9 -13   95.59   24.86
  -2  -9  13  140.40   22.92
  -2  -9  11 1184.18   98.24
  -2  -9  11 1261.76   99.30
  -2  -9  11  861.75   98.30
   2  -9 -11  857.51  101.87
  -2  -9   9  117.02   24.16
   2  -9  -9  186.40   28.90
   2  -9  -9  192.42   29.47
  -2  -9   9  157.55   23.16
   2  -9  -9  153.05   21.48
  -2  -9   9  122.09   21.28
   2  -9  -7   18.83    7.92
  -2  -9   7   27.24    8.50
  -2  -9   7   19.10   13.85
   2  -9  -7   23.87   11.81
   2  -9  -7   16.71    9.55
  -2  -9   5  361.26   41.98
   2  -9  -5  390.72   41.77
   2  -9  -5  369.15   41.94
  -2  -9   3  142.72   25.52
  -2  -9   3  157.46   24.67
   2  -9  -3  186.68   20.14
   2  -9  -3  165.33   24.73
  -2  -9   1 2902.28  243.68
  -2  -9   1 2869.84  244.47
  -2  -9  -1    3.28    9.62
  -2   9  -1    4.60    6.75
  -2  -9  -1   -3.96    7.69
  -2  -9  -3  342.11   41.30
  -2  -9  -3  302.42   34.40
   2  -9   5   88.86   16.53
  -2  -9  -5   67.37   15.52
  -2  -9  -5  103.49   17.61
   2  -9   7  157.72   23.57
  -2  -9  -7  155.76   23.83
   2  -9   9    2.90    9.53
  -2  -9  -9    4.52    7.69
  -2  -9  -9   15.88   10.79
  -2  -9  -9   13.49   11.81
  -2  -9 -11  199.60   34.25
   2  -9  11  239.90   30.94
  -2  -9 -11  212.20   31.74
   2  -9  11  193.61   33.23
  -2  -9 -13    5.59    8.60
   2  -9  13   18.30   16.79
   2  -9  13   24.63   12.91
   2  -9  15   -4.71   12.48
   2  -9  17   43.57    9.85
  -2 -10  18   31.15    9.47
  -2 -10  16   89.33   17.39
  -2 -10  14   21.51   15.04
   2 -10 -14   48.17   14.29
   2 -10 -12   15.51   10.84
   2 -10 -12   11.91   10.21
  -2 -10  12   24.11   13.12
  -2 -10  12   33.99   14.66
   2 -10 -10  520.38   48.52
  -2 -10  10  498.44   50.42
  -2 -10  10  542.87   51.04
   2 -10 -10  342.96   51.73
  -2 -10  10  352.01   51.41
   2 -10  -8   64.66   13.20
  -2 -10   8   71.28   19.61
   2 -10  -8   22.99   15.04
   2 -10  -8   50.20   14.37
  -2 -10   8   46.72   12.41
  -2 -10   8   36.53   10.71
   2 -10  -6 1401.68  125.20
  -2 -10   6 1204.34  122.36
   2 -10  -6 1385.29  118.62
  -2 -10   6 1237.28  114.92
  -2 -10   6 1406.65  117.16
   2 -10  -4   27.78   14.40
  -2 -10   4   47.95   13.05
  -2 -10   4   34.66   10.32
  -2 -10   2    4.40    7.22
  -2 -10   2   -3.91   10.99
  -2 -10   2   -3.47    9.30
   2 -10  -2   13.09   11.78
  -2 -10   0  427.71   42.64
  -2 -10   0  438.33   49.05
   2 -10   0  342.96   45.38
  -2 -10   0  444.02   49.20
  -2 -10  -2  211.90   26.74
  -2 -10  -2  187.78   30.88
  -2 -10  -4   40.50   11.80
   2 -10   6   53.32   15.97
  -2 -10  -6  102.06   18.41
  -2 -10  -8 1429.56  117.47
  -2 -10  -8 1412.61  118.42
   2 -10   8 1370.77  116.22
   2 -10  10   43.25   16.92
  -2 -10 -10   36.64   14.53
   2 -10  10   15.23   12.00
  -2 -10 -10   17.62   11.74
   2 -10  12  512.77   54.93
  -2 -10 -12  487.30   53.08
   2 -10  12  504.57   52.57
   2 -10  14  511.67   51.27
   2 -10  14  462.10   47.67
   2 -10  16    6.40    8.70
  -2 -11  17   14.79    7.50
  -2 -11  15   -8.61   13.29
  -2 -11  15   -2.36   12.01
   2 -11 -15    6.14   10.12
  -2 -11  13   28.62   15.07
  -2 -11  13   16.81   16.39
  -2 -11  11  258.49   31.39
  -2 -11  11  237.52   29.86
  -2 -11   9   -4.95   12.60
   2 -11  -9   10.05   12.78
  -2 -11   9  -11.40    9.05
   2 -11  -9    2.56    7.21
  -2 -11   7    4.92   10.22
   2 -11  -7   -4.97   10.32
   2 -11  -7   -2.54    7.14
  -2 -11   7   -2.84   10.77
  -2 -11   7    7.57    8.00
  -2 -11   7    4.90    6.57
  -2 -11   5   56.76   14.28
  -2 -11   5   94.18   16.83
   2 -11  -5   66.75   20.59
  -2 -11   3  231.73   29.04
  -2 -11   3  230.58   36.23
  -2 -11   3  287.21   36.54
   2 -11  -3  241.98   37.29
   2 -11  -3  300.13   36.87
  -2 -11   3  229.63   29.62
  -2 -11   1  490.64   48.23
  -2 -11   1  563.45   51.74
  -2 -11   1  400.75   54.16
   2 -11  -1  560.74   58.25
  -2 -11   1  497.45   57.87
   2 -11   1  372.18   48.52
  -2 -11  -1  460.75   51.34
  -2 -11  -3   18.90   10.98
   2 -11   3   72.40   20.20
   2 -11   3   62.25   13.77
  -2 -11  -5    9.42    8.45
  -2 -11  -5    8.62    8.47
   2 -11   7  750.03   73.31
   2 -11   7  832.51   82.90
  -2 -11  -7  681.29   72.24
  -2 -11  -9  516.64   56.36
   2 -11   9  498.69   62.90
  -2 -11  -9  587.23   59.30
   2 -11   9  537.59   57.05
  -2 -11 -11   36.41   14.93
   2 -11  11   43.18   18.06
   2 -11  11   44.02   18.94
  -2 -11 -11   40.71   14.17
  -2 -11 -13   22.45   12.02
   2 -11  13   23.63   15.14
   2 -11  13    2.21   11.43
   2 -11  15   37.60   12.24
   2 -11  15   72.45   11.05
  -2 -12  16  144.45   19.20
  -2 -12  16  123.57   17.80
   2 -12 -14   -9.54   12.80
  -2 -12  14   -2.33   12.01
  -2 -12  14    6.83   13.38
  -2 -12  12    2.76   13.24
  -2 -12  12   -8.54   16.19
   2 -12 -10   17.39    9.32
  -2 -12  10   25.88   12.54
  -2 -12   8  201.82   37.18
   2 -12  -8  274.72   41.01
  -2 -12   8  277.07   34.04
   2 -12  -8  263.46   32.10
  -2 -12   8  242.12   31.45
  -2 -12   8  263.92   31.03
  -2 -12   6  116.63   25.52
   2 -12  -6   79.71   22.62
  -2 -12   6   91.95   18.23
  -2 -12   6   78.78   16.69
  -2 -12   6  144.01   19.39
  -2 -12   6  110.80   19.20
  -2 -12   4   37.66   11.62
  -2 -12   4    5.14   11.74
   2 -12  -4   27.06   13.30
   2 -12  -4   41.37   17.68
  -2 -12   4   36.08   11.98
  -2 -12   2  156.31   22.16
   2 -12  -2  153.35   25.97
  -2 -12   2   98.93   25.15
  -2 -12   2   76.10   21.16
  -2 -12   2  116.00   18.09
   2 -12   0  808.79   85.97
  -2 -12   0  791.99   85.17
   2 -12   0  831.51   85.27
  -2 -12   0  842.48   85.89
   2 -12   0  832.81   77.47
  -2 -12  -2   14.42    9.93
   2 -12   2   32.50   15.34
   2 -12   2   38.89   16.05
   2 -12   2   16.98   10.04
  -2 -12  -4  151.79   23.24
   2 -12   4  117.23   23.83
   2 -12   4  103.91   26.62
   2 -12   4  140.58   23.46
  -2 -12  -6  149.21   25.06
  -2 -12  -8  636.42   62.31
   2 -12   8  577.57   68.86
   2 -12   8  531.03   60.72
  -2 -12  -8  615.30   62.98
   2 -12  10   83.30   20.82
  -2 -12 -10   57.52   18.34
  -2 -12 -10   12.53   10.96
   2 -12  12  149.68   23.51
  -2 -12 -12   99.96   21.60
   2 -12  14  105.94   16.44
   2 -12  14  122.35   19.37
  -2 -13  15   16.92   10.10
  -2 -13  15   28.05   10.23
   2 -13 -15   24.43    8.50
  -2 -13  13    4.63   13.07
  -2 -13  13   26.45   12.44
   2 -13 -13    7.65   13.02
  -2 -13  11   13.27    9.30
  -2 -13  11   22.65   17.86
  -2 -13  11   28.40   14.26
  -2 -13   9  250.84   32.70
  -2 -13   9  279.01   36.42
   2 -13  -9  250.30   31.33
  -2 -13   9  303.23   33.63
  -2 -13   7   16.77   13.47
   2 -13  -7   39.52   16.64
   2 -13  -7   16.48    9.41
  -2 -13   7   27.40   13.23
  -2 -13   7   19.25   10.51
  -2 -13   7   12.82    8.24
  -2 -13   7   10.02    7.47
  -2 -13   5    8.35    8.90
   2 -13  -5    5.62   11.73
  -2 -13   5   22.72   11.60
  -2 -13   5   19.55   10.38
  -2 -13   3  405.92   46.32
   2 -13  -3  546.64   60.66
   2 -13  -3  441.87   53.82
  -2 -13   3  407.63   56.39
  -2 -13   3  485.93   48.77
   2 -13  -1   28.95   14.19
  -2 -13   1   -5.19   12.46
   2 -13  -1   10.72   12.87
   2 -13  -1   12.87    8.76
  -2 -13   1    7.39    6.65
  -2 -13  -1  502.12   53.22
   2 -13   1  485.46   51.92
   2 -13   1  499.97   60.39
   2 -13   1  452.69   59.85
  -2 -13  -1  508.47   52.43
   2 -13   3  461.48   52.54
   2 -13   3  418.29   53.16
  -2 -13  -3  349.12   42.27
   2 -13   3  354.18   43.69
  -2 -13  -5  427.22   47.33
   2 -13   5  390.28   46.30
   2 -13   5  438.61   55.01
  -2 -13  -5  361.05   45.32
   2 -13   7  599.05   64.80
  -2 -13  -7  666.33   65.81
   2 -13   9  485.90   53.67
  -2 -13  -9  500.24   53.79
  -2 -13  -9  485.05   52.32
   2 -13  11  375.17   42.38
   2 -13  11  413.56   43.55
  -2 -13 -11  407.29   43.63
  -2 -13 -11  337.84   40.74
   2 -13  13   -3.27    9.40
   2 -13  15  118.85   14.15
  -2 -14  14  116.11   16.37
   2 -14 -14   82.44   14.81
  -2 -14  12  316.86   36.75
   2 -14 -12  385.36   41.06
  -2 -14  12  374.55   39.85
  -2 -14  10  254.55   31.22
  -2 -14  10  245.70   28.94
   2 -14  -8   79.52   15.62
  -2 -14   8   86.62   16.50
  -2 -14   8   74.13   14.63
  -2 -14   8   88.21   21.36
  -2 -14   8   74.88   15.11
  -2 -14   6   84.49   16.71
  -2 -14   6   73.71   22.20
   2 -14  -6   75.21   22.61
   2 -14  -6   91.71   18.05
  -2 -14   6  110.47   21.04
  -2 -14   6  113.40   18.54
  -2 -14   4  105.24   19.41
  -2 -14   4  109.92   19.47
  -2 -14   4  102.38   27.12
  -2  14   4  139.49   27.70
   2 -14  -4  145.68   29.01
  -2 -14   2  147.39   20.46
   2 -14  -2  122.72   19.64
   2 -14  -2  106.36   24.51
  -2 -14   2  187.58   32.47
   2 -14   0   95.46   27.15
   2 -14   0  154.51   30.99
   2 -14   0  182.06   25.14
  -2 -14   0  168.77   23.90
  -2 -14   0  159.30   25.05
   2 -14   2   11.08   13.29
   2 -14   2    5.17   11.61
   2 -14   2   -3.03   13.62
  -2 -14  -2    3.13    8.41
  -2 -14  -2   12.35   10.15
   2 -14   4   51.33   20.05
   2 -14   4   18.26   10.45
  -2 -14  -4   36.75   12.08
  -2 -14  -4   34.41   15.02
   2 -14   4    3.19   13.68
  -2 -14  -4   30.41   13.29
  -2 -14  -6  340.83   40.13
   2 -14   6  356.60   42.34
  -2 -14  -6  264.43   39.15
   2 -14   8   61.65   22.01
  -2 -14  -8   54.98   19.70
  -2 -14  -8   53.77   15.42
  -2 -14 -10   43.50   17.47
  -2 -14 -10   53.72   15.97
   2 -14  10   97.34   20.59
   2 -14  10   62.69   17.06
   2 -14  12  233.72   27.49
  -2 -14 -12  228.57   27.97
   2 -14  12  270.41   28.98
   2 -15 -13   -1.59    7.61
  -2 -15  13    3.01    8.75
   2 -15 -11  184.07   26.76
  -2 -15   9  401.84   44.89
  -2 -15   7    2.19    7.45
   2 -15  -7    9.61    8.41
  -2 -15   7    2.15    8.73
  -2 -15   7    2.69   14.42
   2 -15  -5  112.05   19.96
  -2 -15   5  134.27   21.83
  -2 -15   5  130.68   22.15
  -2 -15   3  678.86   64.78
  -2 -15   1    3.05   10.68
   2 -15  -1    4.80    7.63
  -2 -15  -1    3.00   10.18
   2 -15   1  -11.09   12.88
  -2 -15  -1   -2.79    7.85
  -2 -15  -3  550.33   55.55
  -2 -15  -3  474.51   55.64
   2 -15   3  617.97   57.69
  -2 -15  -3  495.54   55.28
   2 -15   5  220.74   32.89
  -2 -15  -5  208.94   29.95
  -2 -15  -5  187.30   29.65
  -2 -15  -7    5.64   12.00
   2 -15   7   19.89   14.02
  -2 -15  -9  417.08   45.01
   2 -15   9  464.77   46.97
  -2 -15  -9  459.49   47.14
   2 -15   9  423.00   44.98
   2 -15  11  624.32   59.24
  -2 -15 -11  647.15   60.16
   2 -15  11  673.68   59.29
   2 -16 -12   78.39   13.66
   2 -16 -10  321.41   36.91
  -2 -16  10  347.93   36.09
  -2 -16   8  210.60   28.14
   2 -16  -6    6.66    9.85
  -2 -16   6   24.25   11.30
  -2 -16   6   18.21   13.29
   2 -16  -4  140.92   22.23
  -2 -16   4  120.47   21.78
  -2 -16   2  283.89   35.03
  -2 -16   0    2.75   10.44
  -2 -16  -2    5.33   10.40
  -2 -16  -2   10.38   11.67
   2 -16   2   20.36   13.67
  -2 -16  -4  242.08   31.38
  -2 -16  -4  165.05   27.35
   2 -16   4  232.50   30.84
  -2 -16  -6   -5.14   11.53
  -2 -16  -6   -5.28   13.05
   2 -16   6    4.91   15.30
  -2 -16  -8   14.46   10.13
  -2 -16 -10   46.67   12.01
   2 -16  10   42.14   11.88
   2 -17 -11    9.89    6.90
  -2 -17  11    4.14    5.64
   2 -17  -9  355.73   37.74
  -2 -17   9  364.38   36.18
   2 -17  -7  182.82   25.78
  -2 -17   5   80.33   14.67
  -2 -17   5   43.24   14.72
   2 -17  -5   67.20   14.29
   2 -17  -3  336.68   38.93
  -2 -17   3  374.60   40.11
  -2 -17   3  392.32   40.54
  -2 -17   1    9.29   11.31
  -2 -17   1   -5.02   12.42
  -2 -17  -1   -2.26   10.49
   2 -17   1    1.74    8.23
  -2 -17  -3  418.58   46.91
   2 -17   3  460.11   45.56
   2 -17   5  119.93   20.52
  -2 -17  -5  119.20   20.49
  -2 -17  -5  173.94   22.91
   2 -17   7  166.76   21.16
  -2 -17  -7  125.33   19.81
  -2 -17  -7  148.17   20.49
   2 -18  -8   -1.35    6.26
  -2 -18   8    7.11    5.72
  -2 -18   6    1.40    7.20
  -2 -18   4  145.95   19.80
  -2 -18   4  197.80   22.35
   2 -18  -4  155.48   20.08
  -2 -18   2   -5.48    9.93
  -2 -18   2   -1.72    9.13
   2 -18  -2   -7.13    9.91
   2 -18   0   -1.35    7.12
  -2 -18   0   10.12   11.12
  -2 -18   0    2.21   10.08
  -2 -18  -2   -2.08    9.66
  -2 -18  -4   55.90   13.37
  -2 -18  -6   -5.52    7.95
   2 -18   8   -4.20    5.19
  -2 -19   3  128.99   16.32
   2 -19  -3  106.11   13.37
  -2 -19   3   85.61   12.26
   2 -19  -1    1.18    5.77
  -2 -19   1   12.70    7.98
  -2 -19   1   14.02    7.89
  -2 -19  -1    3.03    7.15
  -2 -19  -1    1.39    7.25
  -2 -19  -3   65.86   11.45
  -2 -19  -3   67.48   12.01
  -2 -19  -5   68.78   10.31
   3   0 -21    5.12    9.83
   3   0 -19    3.06   13.48
  -3   0  19   11.89   10.52
   3   0 -17   -7.86   12.47
  -3   0  17   -2.83    9.61
   3   0 -15    5.87   11.13
  -3   0  15   -5.96   10.73
   3   0 -13    5.19   10.78
  -3   0  13   -2.65    7.12
   3   0 -13   -4.66    8.83
   3   0 -11   -3.60    8.09
  -3   0  11   -2.54    7.16
   3   0  -9   -2.62    6.29
  -3   0   9    4.39    6.17
   3   0  -7   -1.86    6.69
  -3   0   7    7.18    7.29
  -3   0   5    5.87    7.59
  -3   0   3    1.23    6.70
  -3   0   1    1.00    6.25
  -3   0  -1    5.76    5.94
  -3   0  -1   -1.10    5.76
  -3   0  -3    1.57    6.39
  -3   0  -5   -4.20    7.78
  -3   0  -7    8.57    9.71
  -3   0  -9    4.97    8.43
  -3   0  -9   -3.77    8.46
  -3   0 -11   -5.17    9.81
  -3   0 -11   -3.12   10.57
  -3   0 -13    6.02   11.43
  -3   0 -13    3.59   10.09
  -3   0 -15    7.05   13.39
  -3   0 -17   10.97   13.79
  -3   0 -19   -4.47    7.27
  -3  -1  20  759.02   69.86
   3   1 -20  867.92   75.05
   3   1 -18  166.53   29.61
  -3  -1  18  198.52   26.79
  -3   1  18  137.36   21.98
  -3  -1  16   27.68   11.61
  -3   1  16   48.73   13.30
   3  -1 -16   11.96   13.62
   3   1 -16   42.91   15.27
   3   1 -16   20.03   12.92
   3  -1 -14 1627.96  148.48
   3   1 -14 1501.06  147.08
   3  -1 -14 1255.28  145.86
  -3   1  14 1651.11  137.87
  -3  -1  14 1674.46  138.43
   3  -1 -12   79.78   19.39
   3   1 -12  106.47   21.38
  -3  -1  12  113.97   18.12
  -3   1  12  108.34   17.73
  -3   1  12   77.71   17.18
  -3   1  10   -2.67    6.78
  -3  -1  10    1.99    5.84
   3   1 -10   -3.08    6.41
   3  -1 -10    3.15    7.55
  -3   1   8  138.67   19.68
  -3  -1   8  139.23   18.86
   3   1  -8  136.87   19.85
  -3   1   6 2281.63  166.78
   3   1  -6 2251.23  165.15
  -3   1   4  884.70   80.95
   3   1  -4  849.50   78.15
  -3   1   2 7017.42  571.27
  -3   1   2 7214.42  570.73
  -3   1   0 5587.04  423.00
  -3   1   0 4938.41  423.05
  -3   1  -2   14.32    7.62
  -3   1  -2   21.18    7.98
  -3  -1  -4   86.97   14.16
  -3  -1  -4   76.84   12.06
  -3   1  -4   58.41   12.39
  -3  -1  -6 4556.62  368.69
  -3   1  -6 4407.80  367.19
  -3  -1  -6 4504.40  367.30
  -3  -1  -8  374.23   41.53
  -3   1  -8  337.27   39.17
  -3   1  -8  304.07   35.45
  -3   1 -10  184.04   26.00
  -3  -1 -10  190.76   29.65
  -3   1 -10  139.56   28.16
  -3   1 -12  447.56   48.45
  -3   1 -12  374.85   53.26
  -3   1 -14  610.21   59.65
  -3   1 -14  436.90   62.64
  -3   1 -16  691.49   69.59
  -3   1 -18  732.01   67.95
   3   2 -21   31.05    9.82
   3  -2 -21   13.93    8.37
   3   2 -19    2.88   14.26
   3  -2 -19   -2.90   13.24
  -3  -2  19    4.39   10.87
   3   2 -17  306.85   38.35
   3  -2 -17  220.33   33.84
  -3  -2  17  284.18   33.27
  -3   2  17  202.30   28.40
   3  -2 -15   22.89   12.95
   3  -2 -15    6.33   12.12
   3   2 -15    5.03   11.42
  -3   2  15   46.95   12.07
  -3  -2  15   31.25   12.55
   3  -2 -13  388.59   49.22
   3  -2 -13  404.70   52.25
   3   2 -13  388.82   49.81
  -3  -2  13  363.99   39.81
  -3  -2  13  360.02   41.93
  -3   2  13  401.21   41.72
   3  -2 -11  336.20   42.23
  -3   2  11  390.81   43.26
  -3  -2  11  352.67   38.28
  -3  -2   9  119.62   16.17
  -3   2   9  127.37   20.89
   3   2  -9  144.20   20.75
  -3  -2   7   33.54    7.96
  -3  -2   7   31.90    8.03
   3   2  -7   26.28    9.20
  -3  -2   5  176.52   19.23
   3   2  -5  180.40   19.67
  -3   2   3 9999.00  749.37
  -3  -2   3 9410.10  747.86
  -3   2   3 8805.19  747.42
  -3   2   1   20.22    9.31
  -3   2   1   34.16    7.57
  -3  -2   1   18.98    7.45
  -3   2  -1 1071.59   98.50
  -3  -2  -1 1137.52   98.66
  -3  -2  -1 1190.98   99.19
  -3   2  -1 1368.04  100.11
  -3  -2  -1 1178.81   96.03
  -3  -2  -3  306.96   32.16
  -3   2  -3  295.96   32.01
  -3  -2  -3  343.04   30.74
  -3  -2  -5  701.75   68.40
  -3   2  -5  675.88   67.50
  -3  -2  -5  766.29   68.58
  -3  -2  -5  777.93   67.04
  -3  -2  -7   50.02   13.97
  -3  -2  -7   19.11    9.82
  -3  -2  -9 1123.83  106.49
  -3   2  -9 1308.59  108.25
  -3  -2  -9 1115.38  111.34
  -3  -2  -9 1180.60  113.17
  -3   2  -9 1276.30  114.82
  -3  -2  -9 1252.32  114.26
   3  -2  11   56.41   13.10
  -3   2 -11   47.39   15.25
  -3  -2 -11   61.00   15.23
  -3  -2 -11   96.85   21.75
  -3   2 -11   83.17   22.15
  -3   2 -13   57.40   16.70
  -3  -2 -13  104.41   20.72
  -3  -2 -13   64.83   20.09
  -3   2 -13   53.75   19.03
  -3  -2 -15  131.64   24.53
  -3   2 -15  103.66   22.88
  -3   2 -17   83.85   18.94
  -3  -2 -17   72.24   17.90
  -3   2 -19    5.39    6.91
  -3  -2 -19   18.56    7.76
  -3  -3  20  144.88   19.88
   3   3 -20  159.52   22.35
   3  -3 -20  158.06   22.54
  -3  -3  18   10.75   12.70
   3  -3 -18    6.49   14.04
   3   3 -18    3.22   12.83
   3  -3 -16   17.88   13.41
  -3   3  16   10.07    7.47
  -3  -3  16   19.02   12.65
   3  -3 -16   37.57   15.96
   3   3 -16   11.40   12.94
   3  -3 -16    3.81   12.95
   3  -3 -14  214.40   35.73
   3  -3 -14  226.45   38.17
   3   3 -14  219.72   32.60
  -3   3  14  190.53   25.75
  -3  -3  14  180.39   27.53
  -3  -3  14  172.06   24.95
   3  -3 -12   17.89   10.89
   3  -3 -12   25.69   14.57
   3   3 -12   23.72   11.77
  -3   3  12   38.04   13.81
  -3  -3  12   26.61    9.02
  -3   3  12   15.75    8.53
  -3  -3  12   28.80   10.58
  -3  -3  10  554.36   50.30
  -3  -3   8 3138.09  256.14
  -3  -3   6  967.14   83.41
  -3  -3   4 1068.41   91.17
  -3   3   2  715.72   60.03
  -3  -3   2  666.68   59.87
  -3   3   0    7.80    7.00
  -3  -3   0   17.87    7.11
  -3   3   0   20.83    6.31
  -3  -3  -2  169.90   20.69
  -3   3  -2  192.23   21.39
  -3  -3  -2  205.31   19.56
  -3   3  -2  199.62   21.45
  -3  -3  -2  196.05   21.63
  -3  -3  -4    1.53    5.35
  -3   3  -4    9.61    7.11
  -3  -3  -4    1.90    7.40
  -3  -3  -6 1641.59  132.88
  -3  -3  -6 1515.14  134.84
  -3  -3  -6 1628.62  134.55
  -3   3  -6 1345.87  132.79
  -3  -3  -8  893.37   82.83
  -3  -3  -8  928.67   78.85
  -3  -3  -8  944.27   85.83
  -3   3  -8  655.22   76.65
  -3  -3  -8  926.26   78.77
  -3   3  -8  951.78   85.49
  -3  -3  -8  866.09   84.08
  -3  -3 -10   33.98   14.62
  -3   3 -10   37.40   15.97
  -3  -3 -10   77.40   20.89
  -3   3 -10   54.47   15.23
  -3  -3 -10   70.88   14.73
  -3  -3 -10   76.45   19.92
   3  -3  12  480.52   54.60
  -3   3 -12  643.38   70.51
  -3  -3 -12  439.18   62.66
  -3   3 -12  661.44   60.81
  -3  -3 -12  596.55   58.64
  -3   3 -14   17.58   12.71
  -3  -3 -14   23.72   12.26
   3  -3  14   12.58    7.79
  -3   3 -16    5.91   11.75
  -3  -3 -16   -8.64   12.69
  -3   3 -18  175.01   22.77
  -3  -3 -18  182.64   23.09
   3   4 -19   -4.79   11.54
   3  -4 -19   16.88   11.97
  -3  -4  19   30.47   12.42
  -3  -4  17  386.18   43.99
   3  -4 -17  365.83   44.56
   3   4 -17  363.16   44.38
   3  -4 -15  507.35   58.18
   3   4 -15  535.93   58.49
  -3  -4  15  490.24   53.49
   3  -4 -15  599.90   68.28
   3  -4 -15  544.15   67.73
  -3  -4  15  628.07   58.79
   3  -4 -13  155.39   28.45
   3  -4 -13  173.38   31.85
  -3   4  13  171.40   27.96
  -3   4  13  111.02   18.65
  -3  -4  13  172.70   24.15
  -3  -4  13  109.55   19.45
   3  -4 -11    4.24    8.80
   3   4 -11   12.99    9.54
  -3  -4  11   -2.20    6.18
  -3  -4  11    2.45    6.88
   3  -4  -9  195.12   24.22
  -3  -4   9  249.94   26.47
  -3  -4   7   -1.78    6.74
  -3  -4   5   21.90    9.74
  -3  -4   3  968.57   79.68
  -3   4   3  915.23   76.90
  -3  -4   3  834.26   76.65
  -3   4   1 1012.90   87.48
  -3  -4   1 1049.57   87.86
  -3  -4   1 1035.11   84.69
  -3   4   1  962.97   84.28
  -3   4  -1 1210.91  114.37
  -3   4  -1 1263.48  114.36
  -3  -4  -1 1519.03  115.47
  -3  -4  -1 1452.57  114.39
  -3   4  -1 1431.81  114.53
  -3   4  -3 1008.50   88.62
  -3  -4  -3 1033.66   88.89
  -3  -4  -5   81.66   13.88
  -3   4  -5   96.65   16.86
  -3  -4  -5   77.36   14.55
  -3  -4  -7   56.67   13.10
  -3  -4  -7   38.79   10.57
  -3  -4  -7   27.77   12.12
  -3   4  -7   37.94   12.96
  -3  -4  -9   68.50   16.68
  -3  -4  -9   59.24   13.95
  -3   4  -9   48.77   13.56
  -3  -4  -9   36.26   12.35
  -3  -4  -9   48.86   16.54
  -3  -4  -9   68.71   17.98
  -3   4  -9   49.79   15.91
  -3  -4  -9   61.03   12.70
  -3  -4 -11  379.56   46.17
   3  -4  11  306.89   37.76
  -3  -4 -11  340.07   45.39
  -3   4 -11  321.65   45.00
  -3   4 -11  353.13   40.20
  -3  -4 -11  295.55   37.97
  -3   4 -13  163.97   29.66
  -3  -4 -13   89.66   24.39
  -3  -4 -13  146.50   23.73
  -3   4 -13  109.29   22.19
   3  -4  13  129.93   21.57
   3  -4  15  671.89   66.24
  -3   4 -15  654.30   68.88
  -3  -4 -15  799.71   70.95
  -3   4 -17   70.24   16.77
  -3  -4 -17  102.80   17.97
  -3  -5  20   63.35   12.21
   3   5 -20   25.50    9.75
  -3  -5  18   -2.57   13.48
   3  -5 -18   10.45   12.56
   3   5 -18   31.08   14.09
  -3  -5  16  420.64   47.66
   3  -5 -16  423.07   51.12
   3   5 -16  576.73   54.38
  -3  -5  16  522.53   53.10
  -3   5  14    4.89    9.27
   3   5 -14    6.66    9.79
   3  -5 -14   -3.33    9.78
   3  -5 -14   -5.78    8.49
  -3  -5  14    2.68    6.81
  -3  -5  14    9.47   10.01
   3  -5 -12  550.07   61.42
  -3  -5  12  518.41   51.93
  -3   5  12  437.52   57.49
  -3  -5  12  525.68   53.03
  -3  -5  10  445.23   43.69
  -3  -5  10  385.23   42.02
  -3  -5   8  747.37   69.25
  -3  -5   6 3688.53  201.20
   3  -5  -6 2093.81  189.43
  -3  -5   4 1729.38  131.26
  -3   5   4 1514.83  127.15
  -3  -5   4 1408.76  127.08
  -3   5   2  393.28   35.73
  -3  -5   2  396.99   36.02
  -3   5   0 1372.44  116.47
  -3   5   0 1394.40  113.58
  -3  -5   0 1344.61  113.24
  -3   5  -2  870.76   76.74
  -3   5  -2  837.71   77.30
  -3  -5  -2  993.94   78.44
  -3  -5  -4 1701.39  136.01
  -3   5  -4 1494.66  134.89
  -3  -5  -6   42.89   11.32
  -3   5  -6   78.58   14.95
  -3  -5  -6   86.01   15.53
  -3  -5  -6   51.47   14.96
  -3  -5  -8   -3.41    6.48
  -3  -5  -8    2.45    7.79
  -3   5  -8    2.30    7.04
  -3  -5  -8    2.39    6.73
  -3  -5  -8   -7.13   10.03
  -3   5  -8   -3.62   10.18
  -3   5  -8  -11.34   11.86
  -3  -5  -8   -4.26    8.86
  -3   5 -10   18.26   11.64
  -3  -5 -10   17.97   11.46
  -3  -5 -10   13.05    8.89
  -3   5 -10   -5.64    9.30
  -3  -5 -10   15.93   11.06
  -3  -5 -10   13.08    8.31
  -3  -5 -10    2.97    9.46
  -3  -5 -12   94.02   22.58
   3  -5  12  104.71   19.68
  -3  -5 -12   63.66   16.64
  -3   5 -12  111.99   20.30
   3  -5  14   71.91   17.17
  -3  -5 -14   74.53   16.87
  -3   5 -14  102.62   19.02
   3  -5  16   65.03   14.10
  -3   5 -16   69.61   16.12
  -3  -5 -16   65.22   15.57
  -3   5 -18   25.70    8.16
  -3  -6  19   -5.88   11.64
   3   6 -19    8.04    8.83
  -3  -6  17  351.26   39.50
  -3  -6  17  461.61   45.37
   3   6 -17  350.95   41.86
   3  -6 -15   24.87   15.82
   3   6 -15   12.48    9.90
   3  -6 -15  -12.52   10.28
  -3  -6  15   -3.20   12.14
  -3  -6  15   -2.69    8.23
  -3   6  13   61.94   19.82
   3  -6 -13  139.34   28.85
   3  -6 -13   92.43   19.50
   3  -6 -13  130.17   26.68
  -3  -6  13  123.77   20.24
  -3  -6  13  107.08   19.41
  -3  -6  11  548.96   54.00
  -3  -6  11  472.02   53.16
  -3  -6   9   29.62   10.83
   3  -6  -9   21.44    8.95
  -3  -6   9   27.99    9.09
  -3  -6   9   10.90    7.34
  -3  -6   7  175.26   24.57
   3  -6  -5  773.63   70.80
  -3  -6   5  669.69   74.02
  -3   6   5  885.48   72.59
  -3  -6   5  955.47   73.62
  -3  -6   3  240.55   23.01
  -3   6   3  210.61   22.08
  -3   6   1  320.88   34.64
  -3  -6   1  397.39   37.07
  -3  -6   1  291.48   28.78
  -3   6   1  318.49   29.09
  -3   6  -1 1929.90  161.20
  -3  -6  -3  473.96   44.33
  -3   6  -3  445.03   43.73
  -3  -6  -5   60.56   12.75
  -3   6  -5   68.99   13.91
  -3  -6  -7    6.20    6.44
  -3  -6  -7    4.79    7.86
  -3   6  -7   -9.28    8.70
  -3  -6  -7    7.41    8.38
  -3  -6  -7    3.12    7.48
  -3  -6  -9   32.00   12.65
  -3  -6  -9   43.28   12.89
  -3   6  -9   44.87   12.57
  -3  -6  -9   42.27   12.38
   3  -6   9   43.96   12.21
  -3  -6  -9   31.96   14.73
  -3  -6  -9   36.23   11.55
  -3   6  -9   55.77   15.81
  -3  -6 -11   14.25    9.97
  -3   6 -11   20.35   10.26
  -3  -6 -11   24.77   10.27
   3  -6  11   21.65    9.46
  -3   6 -11   14.21   10.73
  -3  -6 -11   23.78   11.50
  -3  -6 -11   11.45    8.18
   3  -6  13   90.85   19.31
  -3  -6 -13  104.79   19.18
  -3   6 -13   88.87   17.75
   3  -6  15  167.67   24.32
  -3   6 -15  139.76   22.37
  -3   6 -17    5.72    7.68
  -3  -7  20   48.07    9.78
  -3  -7  18   -4.56   12.83
   3   7 -18    8.21    8.36
  -3  -7  16  353.91   38.36
   3   7 -16  295.57   36.45
  -3  -7  16  357.79   41.31
   3   7 -14   -2.81    8.92
   3  -7 -14   11.26    9.25
   3  -7 -14   -5.98   11.34
  -3   7  14    5.49   10.42
  -3  -7  14    6.36   11.76
  -3  -7  14   19.92   11.83
  -3  -7  12  247.90   27.36
   3   7 -12  156.74   22.59
   3  -7 -12  232.91   35.68
  -3  -7  10   25.36   10.25
  -3  -7  10   49.82   10.77
  -3  -7  10   32.50   11.38
  -3  -7  10   15.83   10.44
   3  -7 -10   47.05   12.79
  -3  -7   8  300.38   30.90
   3  -7  -8  341.62   37.76
   3  -7  -8  272.80   33.34
  -3  -7   6 2171.45  187.26
  -3   7   6 2452.07  187.59
  -3  -7   6 2094.68  191.30
  -3  -7   4  491.02   44.10
  -3   7   4  464.45   43.35
  -3  -7   4  575.18   53.04
  -3  -7   2    2.01    2.61
  -3  -7   2    5.32   10.08
  -3  -7   0  214.41   26.95
  -3   7   0  186.58   25.16
  -3   7  -2 2913.14  238.91
  -3  -7  -4 1185.96   92.26
  -3   7  -4 1090.86   91.06
  -3  -7  -4  937.90   90.21
  -3  -7  -4  942.62   90.97
  -3  -7  -6  159.73   20.69
  -3  -7  -6  110.91   18.98
   3  -7   6  133.30   18.65
  -3   7  -6  108.78   18.41
  -3  -7  -6   75.64   16.19
  -3  -7  -6  108.65   18.57
  -3  -7  -8   50.67   10.38
  -3   7  -8   36.65   10.36
  -3  -7  -8   39.79   13.36
  -3  -7  -8    3.67    7.90
   3  -7   8   21.82   10.08
  -3  -7  -8   31.63   13.15
  -3   7  -8   20.51   11.04
  -3  -7  -8   28.93   11.43
  -3  -7 -10  110.98   23.76
  -3  -7 -10  126.87   23.15
   3  -7  10  169.89   23.29
  -3  -7 -10   90.15   23.71
  -3  -7 -10  180.07   24.98
  -3   7 -10  137.84   21.18
  -3  -7 -10  169.97   22.03
  -3  -7 -12   40.68   12.62
  -3  -7 -12   23.56   12.54
  -3   7 -12   56.65   14.02
  -3  -7 -12   67.14   13.99
   3  -7  12   63.78   13.50
   3  -7  12   31.85   13.99
  -3   7 -14    9.41    8.55
   3  -7  14   36.10   15.49
   3  -7  16    1.84    9.21
  -3  -8  19   43.77   11.92
  -3  -8  17   48.74   14.16
  -3  -8  17   69.78   17.87
  -3  -8  15   26.94   15.37
  -3  -8  15    6.10   14.90
   3  -8 -13  216.42   37.58
  -3   8  13  204.44   36.99
  -3  -8  13  264.80   32.46
   3  -8 -13  271.27   42.11
  -3  -8  11  697.14   57.59
   3  -8 -11  634.37   66.81
  -3  -8  11  723.17   58.35
  -3  -8   9  905.92   79.04
  -3  -8   9  794.75   79.23
  -3  -8   9  750.59   79.51
   3  -8  -9  968.78   89.11
   3  -8  -9  835.32   84.24
  -3  -8   9  921.21   85.17
  -3  -8   9  922.89   80.34
  -3  -8   7   -6.85   10.46
   3  -8  -7    3.40    8.15
  -3  -8   7    1.93    5.19
  -3  -8   7    4.38    6.94
   3  -8  -5 3822.65  318.02
   3  -8  -5 3898.04  316.61
  -3  -8   5 3860.96  321.90
   3  -8  -3 2841.96  233.10
  -3   8   1  474.85   51.84
  -3  -8   1  559.48   55.00
  -3   8  -1  466.05   47.22
  -3  -8  -3  533.28   51.63
  -3  -8  -5   66.58   13.07
  -3  -8  -5   32.61   10.97
  -3  -8  -5   60.40   12.37
  -3  -8  -7   20.02    9.59
  -3  -8  -7   34.73   11.19
  -3  -8  -7   26.68   12.47
  -3  -8  -7   14.89    8.60
   3  -8   7   30.51   10.74
  -3   8  -7   28.37   10.21
  -3  -8  -9  260.42   35.81
  -3  -8  -9  284.86   34.08
  -3  -8  -9  217.96   31.89
   3  -8   9  236.97   31.66
   3  -8  11  177.41   24.87
  -3  -8 -11  135.50   24.20
  -3  -8 -11  195.29   27.66
   3  -8  13   13.28   10.12
   3  -8  13   -3.01   13.97
   3  -8  15    2.24   10.91
   3  -8  17   15.82    6.34
  -3  -9  18  260.17   29.39
  -3  -9  18  255.70   26.40
  -3  -9  16  343.93   38.64
  -3  -9  14   34.22   15.72
   3  -9 -12   -5.33    9.09
  -3   9  12   24.46   15.58
  -3  -9  12   24.40   10.71
  -3  -9  12   21.00   11.42
  -3  -9  10   60.61   16.72
   3  -9 -10   78.12   19.01
   3  -9 -10   28.22   13.42
  -3  -9  10   63.60   14.80
  -3  -9  10   71.45   13.87
  -3  -9  10   59.83   15.59
  -3  -9   8  192.63   29.42
   3  -9  -8  192.94   29.76
   3  -9  -8  118.67   25.14
  -3  -9   8  160.55   22.79
  -3  -9   8  175.82   22.96
   3  -9  -6  890.08   75.74
  -3  -9   6  781.28   77.44
  -3  -9   6  710.49   70.04
  -3  -9   6  734.49   70.63
   3  -9  -4    4.05    5.17
   3  -9  -4    5.22    7.67
  -3  -9   2   -3.55   11.65
  -3  -9   2   -4.23    7.19
  -3  -9   0   55.43   17.05
  -3   9   0   49.92   12.92
  -3  -9   0   75.76   13.62
  -3  -9  -2 1275.43  112.07
  -3  -9  -4  201.38   26.38
  -3  -9  -6   97.30   19.43
  -3  -9  -6  105.86   19.52
   3  -9   6   96.28   18.90
  -3   9  -6   90.80   16.29
  -3  -9  -8   26.03   12.80
  -3  -9  -8   23.16   10.54
  -3  -9  -8   30.08   13.14
   3  -9   8   14.43   11.12
  -3   9  -8   32.61   10.61
  -3  -9 -10 1268.86  118.46
   3  -9  10 1333.54  117.32
  -3  -9 -10 1290.37  118.53
  -3  -9 -12   54.40   14.64
   3  -9  12   47.21   18.57
   3  -9  12   53.93   16.53
   3  -9  14  605.53   60.05
   3  -9  16  170.86   21.19
  -3 -10  19   68.34   10.27
  -3 -10  17    7.95    9.26
   3 -10 -15  166.52   23.80
  -3 -10  15  187.32   26.16
  -3 -10  15  170.30   26.65
  -3 -10  13  171.18   27.47
  -3 -10  13  182.72   28.00
  -3 -10  11  526.23   52.79
   3 -10 -11  485.58   58.17
  -3 -10  11  387.37   53.27
  -3 -10  11  554.29   53.41
   3 -10  -9  390.24   49.13
  -3 -10   9  458.44   51.40
  -3 -10   9  388.91   41.10
  -3 -10   9  450.83   43.60
   3 -10  -7   73.84   15.06
  -3 -10   7   17.69   13.44
   3 -10  -7   31.63   13.72
  -3 -10   7   48.58   11.98
  -3 -10   7   40.95   10.95
  -3 -10   7   54.69   13.87
  -3 -10   5  166.61   21.71
   3 -10  -5  137.99   22.69
  -3 -10   5  123.22   26.07
  -3 -10   3  418.88   45.15
   3 -10  -3  439.44   48.08
  -3 -10   3  462.54   53.02
  -3 -10   1  667.01   60.70
  -3 -10   1  641.12   59.45
  -3  10   1  584.02   64.08
  -3 -10   1  582.82   65.59
  -3  10  -1   42.45   11.37
  -3 -10  -1   48.69   12.04
  -3 -10  -3    2.64    7.77
  -3 -10  -5   68.92   15.46
  -3 -10  -5   61.40   14.90
   3 -10   5   59.24   15.03
  -3  10  -5   65.36   13.65
  -3 -10  -7  268.34   35.25
  -3 -10  -7  241.45   35.22
   3 -10   7  358.97   38.17
  -3 -10  -9  884.55   81.93
  -3 -10  -9  759.93   81.11
   3 -10   9  846.48   80.12
  -3 -10 -11   49.89   16.47
   3 -10  11   64.53   17.86
   3 -10  11   48.27   19.55
  -3 -10 -11   91.48   19.24
   3 -10  13    5.37   14.04
   3 -10  13    4.16   11.17
   3 -10  15   44.68   12.54
  -3 -11  16   26.20   12.12
  -3 -11  16    1.83   10.92
  -3 -11  14   31.59   14.87
  -3 -11  14   62.15   18.17
  -3 -11  12    8.69   12.77
  -3 -11  12   -3.00   15.29
  -3 -11  10   37.49   15.64
  -3 -11  10   28.35   11.11
  -3 -11  10   41.61   11.52
   3 -11  -8 1052.69   96.05
  -3 -11   8  939.80   83.50
  -3 -11   8  990.34   83.98
  -3 -11   8  884.71   84.56
  -3 -11   6  154.89   28.42
   3 -11  -6   69.13   22.44
  -3 -11   6  139.94   21.48
  -3 -11   6  120.73   18.38
  -3 -11   6  156.09   21.23
   3 -11  -4  287.73   35.26
  -3 -11   4  234.21   30.33
  -3 -11   4  219.85   28.37
  -3 -11   2  237.57   30.56
  -3  11   2  181.23   32.04
  -3 -11   2  225.73   36.10
   3 -11  -2  265.68   35.51
  -3 -11   2  282.54   29.40
  -3 -11   2  259.59   28.53
  -3 -11   0   34.39   11.36
  -3 -11   0   24.39    9.87
  -3  11   0   13.34    8.21
   3 -11   0   37.06   16.48
  -3 -11  -2  431.49   48.94
  -3 -11  -2  503.93   50.69
  -3 -11  -4  198.11   27.31
  -3 -11  -4  164.14   25.44
  -3 -11  -4  183.02   27.73
  -3 -11  -6   88.41   19.53
   3 -11   6   81.69   18.85
  -3 -11  -6  127.25   23.10
  -3 -11  -8  575.32   62.63
   3 -11   8  653.17   71.57
   3 -11   8  608.80   62.67
  -3 -11  -8  623.09   64.04
   3 -11  10  255.03   34.85
  -3 -11 -10  237.48   33.80
  -3 -11 -10  297.95   36.29
  -3 -11 -12   -5.47   11.59
   3 -11  12   11.09   16.28
   3 -11  12    9.41   33.48
   3 -11  14  203.72   23.83
   3 -11  14  253.83   28.33
  -3 -12  17    2.97    8.40
  -3 -12  17   -1.19    5.98
  -3 -12  15    3.08    7.95
   3 -12 -15    9.23   10.02
  -3 -12  15   -9.85   11.81
  -3 -12  15    5.96   10.53
  -3 -12  13  285.44   35.51
  -3 -12  13  306.71   37.20
  -3 -12  11  112.30   20.15
  -3 -12  11   90.13   22.39
  -3 -12   9   35.41   15.57
  -3  12   9   19.73   13.78
   3 -12  -9   15.65   13.39
  -3 -12   9   36.81   14.59
  -3 -12   9   17.64    8.73
  -3 -12   9   21.27   10.23
  -3 -12   7   36.79   17.32
   3 -12  -7   10.67   12.87
   3 -12  -7   19.77    9.71
  -3 -12   7   17.49   10.87
  -3 -12   7   11.94   10.22
  -3 -12   7   26.03    8.86
  -3 -12   7   10.85    8.72
  -3 -12   5  189.12   27.28
   3 -12  -5  201.87   34.57
  -3 -12   5  179.29   25.61
  -3 -12   5  186.99   26.61
   3 -12  -3  162.35   28.80
  -3 -12   3  262.67   37.65
  -3  12   3  144.48   29.02
  -3 -12   3  221.54   27.65
  -3 -12   3  187.65   24.69
  -3 -12   1  170.95   26.72
  -3  12   1  175.01   29.06
   3 -12  -1  260.73   35.32
  -3 -12   1  239.25   27.57
   3 -12   1    4.78   12.81
  -3 -12  -1   -2.83    7.96
  -3 -12  -1    3.04    7.72
   3 -12   3   25.66   15.73
   3 -12   3    6.17   13.13
  -3 -12  -3   24.84   11.83
  -3 -12  -3    6.35    9.77
  -3 -12  -5  589.46   64.08
  -3 -12  -5  654.22   66.76
   3 -12   5  548.55   66.65
   3 -12   5  742.03   76.18
  -3 -12  -5  727.40   68.02
  -3 -12  -7  717.22   67.73
   3 -12   7  520.91   70.60
   3 -12   7  737.45   67.08
  -3 -12  -7  568.42   65.01
   3 -12   9  116.24   25.35
  -3 -12  -9   99.26   20.96
  -3 -12  -9  119.97   22.37
  -3 -12 -11  120.61   22.77
  -3 -12 -11  113.10   21.97
   3 -12  11  122.92   22.36
   3 -12  11  147.18   25.42
   3 -12  13   45.50   11.99
   3 -12  13   28.74   12.67
   3 -12  15  107.70   13.87
  -3 -13  16   28.06    8.49
  -3 -13  16   13.74    6.76
  -3 -13  14   22.96    8.64
  -3 -13  14   12.11   12.19
  -3 -13  14   22.40   11.83
   3 -13 -14   12.52   11.29
  -3 -13  12  191.07   25.77
  -3 -13  12  169.58   23.63
  -3 -13  12  168.03   28.20
  -3 -13  10  683.57   64.52
  -3 -13  10  593.49   60.95
  -3 -13  10  618.15   61.69
  -3 -13   8   26.12   11.64
  -3 -13   8   35.96   15.52
  -3 -13   8   51.59   12.52
  -3 -13   8   31.01   10.72
  -3 -13   8   37.11   17.07
  -3  13   8   32.40   16.74
   3 -13  -8   54.77   19.37
  -3 -13   6  154.11   22.43
  -3 -13   6   93.63   25.00
   3 -13  -6  123.38   26.28
  -3  13   6   72.82   23.02
  -3 -13   6   93.74   19.38
  -3 -13   6  139.07   21.09
  -3 -13   4  997.10   98.09
  -3  13   4 1071.33  110.47
   3 -13  -4 1238.59  114.70
  -3 -13   4 1103.55  111.07
  -3 -13   4 1193.44  101.90
   3 -13  -2   -4.60   11.04
  -3 -13   2    8.97    9.15
  -3 -13   2   14.95    7.90
  -3 -13   2    2.22    5.97
   3 -13   0   49.90   18.67
   3 -13   0   86.28   22.98
   3 -13   0   72.80   16.25
  -3 -13   0   57.67   14.14
  -3 -13   0   67.12   16.62
   3 -13   2   -5.13    9.80
   3 -13   2   26.54   14.28
   3 -13   2   28.18   13.33
  -3 -13  -2   25.04   11.93
  -3 -13  -2   48.01   14.91
   3 -13   4   55.50   18.18
   3 -13   4   83.38   22.96
  -3 -13  -4   80.94   18.83
  -3 -13  -4   94.95   20.29
  -3 -13  -4   91.73   19.45
   3 -13   4   68.72   18.81
   3 -13   6  104.92   22.86
  -3 -13  -6  101.14   20.62
  -3 -13  -8  925.74   90.20
   3 -13   8  981.28   90.82
  -3 -13  -8  959.02   91.05
   3 -13  10   25.71   17.04
  -3 -13 -10   37.54   16.40
  -3 -13 -10   25.08   13.56
   3 -13  12   12.27   11.27
   3 -13  12    8.91   10.51
   3 -13  14    7.07    6.35
  -3 -14  15  109.06   15.18
  -3 -14  13   95.07   17.24
   3 -14 -13   62.74   15.80
  -3 -14  11  130.12   19.65
  -3 -14   9  -17.39    9.70
  -3 -14   9    2.80   15.40
  -3 -14   9   -4.27    8.92
  -3 -14   7   11.01    8.88
   3 -14  -7   33.58   10.09
  -3 -14   7   16.95   13.22
  -3 -14   7   20.86   12.42
  -3 -14   5  306.66   35.10
  -3 -14   5  298.34   35.32
  -3 -14   5  318.27   36.25
   3 -14  -5  225.06   40.90
  -3  14   5  260.41   42.59
   3 -14  -3   11.59   13.12
   3 -14  -3   21.31    9.58
  -3 -14   3   20.63    8.87
  -3 -14   3   38.89   13.05
  -3 -14   1  166.25   25.29
   3 -14  -1  140.67   27.62
   3 -14  -1  142.01   29.10
   3 -14  -1  135.79   22.19
  -3 -14   1  135.32   20.59
  -3 -14  -1  145.02   23.00
   3 -14   1  112.47   26.59
   3 -14   1  140.72   28.74
   3 -14   1  140.02   22.69
  -3 -14  -1   85.34   18.55
  -3 -14  -3    9.59   13.03
  -3 -14  -3   20.98   13.29
   3 -14   3   -5.59   12.56
   3 -14   3   19.72   13.25
   3 -14   3   12.78   13.30
  -3 -14  -3   16.19   11.02
   3 -14   5  127.99   25.53
  -3 -14  -5   93.72   21.50
   3 -14   7  219.10   32.65
  -3 -14  -7  214.12   31.07
  -3 -14  -9   11.18   14.03
  -3 -14  -9   -2.68   12.66
   3 -14   9    2.54   14.59
   3 -14   9   20.27   13.94
   3 -14  11  340.35   36.27
   3 -14  11  332.30   36.20
   3 -14  13  235.56   22.97
  -3 -15  14   58.72   11.04
  -3 -15  12  326.97   32.84
   3 -15 -12  390.19   38.51
  -3 -15  10  153.34   20.20
  -3 -15  10  136.27   22.77
  -3 -15   8   -2.24    8.91
  -3 -15   8   20.28   15.20
  -3 -15   8    8.26    9.91
  -3 -15   6   10.25    9.48
  -3 -15   6  -10.05   12.61
  -3 -15   6    5.13   11.30
   3 -15  -6    7.00    8.16
  -3 -15   4  238.32   32.50
  -3 -15   4  262.94   30.71
   3 -15  -2  293.46   34.18
  -3 -15   2  296.65   37.42
   3 -15   0   32.98   13.40
  -3 -15   0   28.07   12.07
   3 -15   2   26.60   15.46
  -3 -15  -2   23.25   12.09
  -3 -15  -2   -3.05   11.00
   3 -15   4   -2.99   16.81
  -3 -15  -4   12.21   13.45
  -3 -15  -4   -6.48   13.74
  -3 -15  -6    8.86   14.19
  -3 -15  -6    8.86   13.03
  -3 -15  -8   17.47   12.53
   3 -15   8   -7.19   15.87
   3 -15   8    9.05   11.03
   3 -15  10   30.08   12.25
   3 -15  10   20.88    9.98
   3 -15  12  115.88   14.53
   3 -15  12  121.79   14.17
  -3 -16  11   32.00   10.72
   3 -16 -11    7.61   10.24
  -3 -16  11    5.69    6.24
  -3 -16   9  102.65   18.92
  -3 -16   7  567.15   55.29
  -3 -16   7  568.40   54.29
  -3 -16   5  236.47   29.61
   3 -16  -5  198.02   26.00
  -3 -16   3    8.25   14.38
  -3 -16   3   -8.51   12.51
  -3 -16   1  175.86   26.43
  -3 -16  -1    2.78   11.60
   3 -16   1   40.06   15.22
  -3 -16  -3   29.62   16.87
   3 -16   3   75.56   19.10
  -3 -16  -3   41.38   14.34
  -3 -16  -5  225.36   32.07
  -3 -16  -5  278.40   34.34
   3 -16   5  317.47   35.72
  -3 -16  -7    6.84   12.53
   3 -16   7   -1.87   10.00
  -3 -16  -7    4.48   10.40
  -3 -16  -9  107.67   16.64
   3 -16   9  108.90   17.51
   3 -16   9  127.77   16.54
   3 -16  11  188.22   19.26
  -3 -17  10   11.18    6.22
   3 -17  -8  149.32   22.26
  -3 -17   6   61.59   15.09
  -3 -17   6   53.34   12.57
  -3 -17   4   32.28   13.35
   3 -17  -4   14.69    9.60
  -3 -17   4   17.06   12.09
  -3 -17   2  407.61   43.46
  -3 -17   2  386.60   42.48
  -3 -17   0   32.85   13.45
  -3 -17   0   32.14   14.94
  -3 -17  -2   -7.69   14.44
   3 -17   4    2.00   12.10
  -3 -17  -4   -6.92   10.53
   3 -17   6    7.04   11.26
  -3 -17  -6   -9.17    9.20
  -3 -17  -6    1.91    9.15
  -3 -17  -8    6.63    7.89
  -3 -18   7  715.86   63.23
  -3 -18   5   15.73    8.35
  -3 -18   5   32.11   10.43
  -3 -18   3  127.07   17.43
  -3 -18   3  105.18   17.09
   3 -18  -3   76.73   13.24
  -3 -18   1  193.88   23.90
  -3 -18   1  146.03   21.58
  -3 -18   1  165.90   23.48
  -3 -18  -1  140.04   20.58
  -3 -18  -1  109.26   19.42
  -3 -18  -3   48.94   13.15
  -3 -18  -3   55.51   13.67
  -3 -18  -5   21.84    9.23
  -3 -18  -5   10.51    7.73
  -3 -18  -7    7.71    4.89
   3 -18   7    1.79    5.06
  -3 -19   2   18.86    7.36
  -3 -19   0   26.40    9.20
  -3 -19   0   15.82    8.07
  -3 -19  -2   59.00   11.66
  -3 -19  -2   75.43   11.68
   4   0 -20  617.02   60.64
   4   0 -18   10.98   16.48
  -4   0  18   21.56   13.97
   4   0 -16  218.92   39.08
  -4   0  16  249.71   32.31
  -4   0  14  163.12   24.46
   4   0 -14  141.18   27.76
   4   0 -14  153.70   30.68
   4   0 -12 4115.73  346.10
  -4   0  12 4122.26  339.05
  -4   0  10  296.05   34.96
   4   0 -10  306.61   35.97
  -4   0   8  232.85   28.02
   4   0  -8  213.16   26.45
  -4   0   6 1330.39  115.00
  -4   0   4  128.18   17.70
  -4   0   4  134.73   18.37
  -4   0   2 2931.42  239.60
  -4   0   0  392.11   41.12
  -4   0   0  477.68   41.28
  -4   0  -2 1718.23  144.85
  -4   0  -2 1725.40  144.75
  -4   0  -4  120.70   18.43
  -4   0  -6 2218.17  190.01
  -4   0  -8 2793.99  257.48
  -4   0  -8 3168.30  251.71
  -4   0 -10   49.71   17.26
  -4   0 -10   44.94   13.71
  -4   0 -12  222.87   39.18
  -4   0 -12  272.18   35.18
  -4   0 -14  632.51   66.13
  -4   0 -16  529.82   55.37
  -4   0 -18    3.49    9.02
   4   1 -21    5.30    9.12
  -4   1  19   22.53   12.04
  -4  -1  19   -4.65   12.63
   4   1 -19    3.11   15.59
  -4   1  17   75.03   17.25
  -4  -1  17  107.23   20.45
   4   1 -17   58.73   20.64
   4  -1 -15  733.93   71.67
   4  -1 -15  553.57   69.01
  -4   1  15  574.52   57.85
  -4  -1  15  635.31   59.33
  -4  -1  13  -11.24    8.92
  -4   1  13   -2.71    7.96
  -4  -1  13    2.23    7.58
   4   1 -13   -4.51    7.65
   4  -1 -13    4.66    6.85
   4  -1 -11   39.56   13.41
   4   1 -11   13.98    9.98
  -4  -1  11   25.42    9.36
  -4   1  11   16.05   10.33
  -4   1   9 1039.58   93.55
  -4  -1   9 1091.32   91.25
   4  -1  -9  921.07   91.80
   4   1  -9 1005.28   91.97
  -4   1   7  730.05   72.71
  -4  -1   7  855.82   72.50
   4   1  -7  794.15   71.12
  -4   1   5  761.08   70.54
  -4  -1   5  787.45   69.09
   4   1  -5  768.24   66.41
  -4   1   3 3065.34  234.70
  -4   1   3 2675.29  232.93
  -4   1   1  728.36   64.06
  -4   1  -1  232.66   25.82
  -4   1  -1  250.85   26.46
  -4   1  -3    1.96    7.24
  -4   1  -5  137.91   21.24
  -4   1  -7  626.20   61.24
  -4   1  -7  702.39   67.82
  -4   1  -9   10.87    9.03
  -4   1  -9   31.32   13.21
  -4   1 -11  313.70   39.11
  -4   1 -11  324.03   46.64
  -4   1 -13  219.73   31.50
  -4   1 -13  170.58   34.35
  -4   1 -15   -3.29   13.67
  -4   1 -17   51.50   14.62
  -4  -2  20  459.27   44.76
   4  -2 -20  463.48   47.32
   4   2 -20  437.47   47.21
  -4  -2  18  283.64   35.44
  -4   2  18  287.41   33.41
   4  -2 -18  285.09   38.84
   4   2 -18  269.03   37.84
   4  -2 -16    5.81    8.58
  -4   2  16   37.86   11.88
  -4  -2  16   22.59   12.57
   4  -2 -16   -6.54   12.43
   4  -2 -14  300.16   41.82
   4  -2 -14  318.79   45.55
   4   2 -14  212.08   37.10
  -4  -2  14  266.89   34.21
  -4   2  14  294.95   34.04
  -4  -2  14  251.87   31.20
   4  -2 -12 3574.28  283.93
  -4   2  12 3022.18  278.58
  -4   2  12 3231.47  273.84
  -4  -2  12 3453.09  275.59
  -4  -2  12 3323.96  273.24
  -4   2  10  122.79   21.73
   4   2 -10  142.05   21.90
   4  -2 -10  135.44   22.80
  -4   2   8   16.10   10.20
   4   2  -8   45.45   10.96
  -4   2   6  621.35   61.90
   4   2  -6  679.36   58.86
  -4   2   4   91.39   15.71
  -4  -2   4   89.01   14.88
  -4   2   4   76.91   13.84
   4   2  -4   80.07   10.03
  -4   2   2 3047.78  253.41
  -4  -2   2 3173.86  253.80
  -4   2   0 2609.46  228.91
  -4  -2   0 2705.89  229.13
  -4  -2   0 2899.67  230.55
  -4   2   0 3108.29  230.90
  -4   2  -2 1021.55   89.97
  -4  -2  -2 1107.59   90.58
  -4  -2  -2 1024.70   90.30
  -4   2  -2  994.42   90.00
  -4  -2  -4   49.48   13.25
  -4   2  -4   50.05   13.11
  -4   2  -6 1191.59   95.96
  -4  -2  -6  880.50   92.34
  -4  -2  -8 1879.65  151.31
  -4   2  -8 1455.30  147.02
  -4   2  -8 1705.75  143.51
  -4  -2  -8 1628.67  142.20
  -4  -2 -10   -4.91   11.02
  -4   2 -10    5.03   11.28
  -4   2 -10    6.10   10.34
  -4  -2 -10    2.94    8.63
  -4  -2 -12   -5.75    8.44
  -4   2 -12   23.39   14.88
  -4   2 -12    7.01   11.51
  -4  -2 -12  -10.16   11.13
  -4   2 -14 1069.72   98.76
  -4  -2 -14 1009.36   97.21
  -4  -2 -16  385.35   43.84
  -4   2 -16  390.66   43.73
  -4  -2 -18  130.14   17.90
  -4   2 -18  120.96   17.73
  -4  -3  21    1.09    6.01
   4   3 -21    2.91    7.31
   4  -3 -21    7.24    8.33
  -4  -3  19    9.42   12.79
   4   3 -19    5.53   13.66
   4  -3 -19  -11.17   15.88
   4   3 -17  153.46   28.06
   4  -3 -17  195.38   30.26
  -4   3  17  165.40   24.10
  -4  -3  17  195.27   29.13
   4  -3 -15  758.71   76.64
   4  -3 -15  618.52   76.73
  -4   3  15  553.53   60.90
  -4  -3  15  685.31   65.01
  -4  -3  15  603.47   60.95
   4  -3 -13  714.14   73.13
   4  -3 -13  590.15   74.13
  -4   3  13  673.06   71.03
   4   3 -13  557.98   68.40
  -4   3  13  667.19   63.48
  -4  -3  13  698.93   65.32
  -4  -3  13  636.70   62.73
   4  -3 -11  286.71   35.44
  -4   3  11  217.24   27.64
  -4  -3  11  203.51   27.96
  -4   3  11  242.64   33.77
  -4  -3  11  272.28   29.39
  -4   3   9  917.13   86.81
  -4   3   7  473.83   49.69
  -4   3   5   35.41   10.51
  -4   3   5   24.55   10.64
  -4  -3   3 4424.33  367.10
  -4   3   3 4640.78  367.26
  -4   3   1 2709.13  224.18
  -4   3   1 2687.37  221.97
  -4  -3   1 2753.53  222.15
  -4  -3  -1 1499.93  126.00
  -4   3  -1 1557.54  126.46
  -4  -3  -1 1480.25  125.06
  -4   3  -1 1426.93  124.94
  -4  -3  -3  315.29   30.39
  -4  -3  -3  306.17   33.49
  -4   3  -3  309.44   33.34
  -4  -3  -5   16.01    7.36
  -4  -3  -5   18.35   10.54
  -4   3  -5   26.69   10.48
  -4  -3  -7 1180.31  103.84
  -4  -3  -7 1109.99  100.15
  -4   3  -7 1057.31  100.54
  -4  -3  -7 1121.63  105.71
  -4   3  -7 1342.51  108.68
  -4   3  -9  185.57   27.80
  -4  -3  -9  273.87   29.84
  -4  -3  -9  206.92   32.89
  -4   3  -9  185.69   32.92
   4  -3  11  892.88   86.06
  -4   3 -11  998.83   99.02
  -4  -3 -11  931.70   97.36
  -4  -3 -11 1030.99   90.28
  -4   3 -11  904.26   89.02
  -4  -3 -13   11.68   11.08
  -4   3 -13   29.75   15.15
  -4   3 -13   -3.50   10.72
  -4  -3 -13    3.35    9.87
  -4   3 -15   83.02   20.07
  -4  -3 -15  107.07   21.22
  -4   3 -17   84.81   15.95
  -4  -3 -17   50.50   14.14
  -4  -4  20  -12.23    9.85
   4   4 -20   -1.86   10.93
  -4  -4  18  129.20   24.60
   4   4 -18  154.02   25.14
   4  -4 -18  143.50   25.23
   4  -4 -16  103.44   27.55
   4  -4 -16  202.11   34.20
   4   4 -16  104.27   23.17
   4  -4 -16  134.57   25.14
  -4  -4  16  181.91   23.46
  -4  -4  16  151.83   25.41
  -4  -4  14  141.60   24.20
   4  -4 -14  227.85   35.30
   4  -4 -14  226.85   37.37
  -4   4  14  105.12   25.19
  -4  -4  14  129.17   21.93
  -4   4  14  223.39   26.12
  -4  -4  12   -2.11    5.36
   4  -4 -12   -4.71    8.93
  -4  -4  12   -2.74    8.69
  -4   4  12    2.39    7.03
  -4  -4  12    2.47    7.84
  -4   4  12   -4.41    9.90
  -4   4  10   37.83   14.30
  -4   4   8  399.88   41.86
  -4  -4   8  301.92   34.21
  -4   4   6 2180.56  181.72
  -4  -4   6 2085.46  177.30
  -4   4   4  963.80   82.30
  -4  -4   4  912.42   82.23
  -4  -4   2  420.21   39.41
  -4   4   2  393.17   38.78
  -4   4   2  439.47   42.40
  -4   4   0  519.19   39.75
  -4  -4   0  457.14   38.94
  -4   4   0  609.54   43.51
  -4  -4   0  371.98   32.92
  -4  -4  -2 2351.09  182.76
  -4   4  -2 1812.19  185.40
  -4  -4  -2 2518.23  187.99
  -4  -4  -2 2312.61  186.34
  -4  -4  -4  210.93   25.97
  -4   4  -4  216.61   26.45
  -4  -4  -4  190.09   22.72
  -4  -4  -6  121.83   22.37
  -4   4  -6  152.76   24.07
  -4  -4  -8   43.64   12.47
  -4  -4  -8   23.12   10.46
  -4  -4  -8   58.72   12.35
  -4   4  -8   64.60   17.40
  -4  -4  -8   58.93   15.22
  -4   4  -8   55.85   13.46
  -4   4  -8   17.43    9.24
  -4  -4  -8   39.92   11.85
  -4   4 -10   14.94   12.70
  -4  -4 -10   14.55   10.92
  -4   4 -10   24.30   12.12
  -4  -4 -10    2.86    8.81
  -4  -4 -12    5.56   14.91
   4  -4  12    2.77    7.81
  -4   4 -12   16.86   11.80
  -4  -4 -12    6.39    9.40
   4  -4  14   81.70   15.45
  -4   4 -14   54.23   17.37
  -4  -4 -14   70.20   17.29
  -4   4 -16   81.17   16.95
  -4  -4 -16   48.55   15.38
  -4   4 -18   11.56    6.92
  -4  -5  21    0.98    6.01
  -4  -5  19   28.54   13.30
   4   5 -19   -6.36   11.51
   4   5 -17  151.11   23.55
   4  -5 -17  121.89   22.44
  -4  -5  17  133.09   20.63
  -4  -5  17  104.70   23.53
   4  -5 -15 1118.63  107.58
  -4  -5  15 1001.64   95.08
  -4  -5  15  984.12   92.86
   4  -5 -13  188.97   33.89
  -4  -5  13  209.88   28.41
  -4  -5  13  244.60   30.63
  -4   5  13  205.53   34.53
  -4  -5  11   46.34   12.43
  -4   5  11   26.77   14.12
  -4  -5  11   59.72   12.28
  -4   5   9  217.17   31.07
  -4  -5   9  198.63   26.01
  -4  -5   7  873.25   79.91
  -4   5   5   10.99    6.96
  -4  -5   5   -1.88    6.60
  -4  -5   5    6.59    9.68
  -4  -5   3   14.88    7.51
  -4   5   3   25.20    7.66
  -4  -5   3   21.44   10.07
  -4   5   3   14.22    9.55
  -4  -5   1   23.42    6.47
  -4   5   1    8.95    5.68
  -4   5   1   23.55    8.99
  -4  -5  -1   91.49   13.39
  -4   5  -1   84.64   13.07
  -4   5  -1   80.63   14.75
  -4   5  -3 1732.16  135.47
  -4  -5  -3 1529.16  134.32
  -4  -5  -3 1504.91  130.80
  -4  -5  -5   32.89   10.56
  -4   5  -5   22.10    9.55
  -4  -5  -5   18.94    7.79
  -4  -5  -7  554.38   55.38
  -4  -5  -7  576.45   54.02
  -4   5  -7  592.26   54.52
  -4  -5  -7  505.08   51.72
  -4   5  -7  442.53   51.19
  -4  -5  -7  584.13   58.57
  -4   5  -7  545.70   57.87
  -4  -5  -7  554.17   53.96
  -4  -5  -9   30.98   11.76
  -4   5  -9   13.73   10.61
  -4  -5  -9   21.62   10.19
  -4   5  -9   18.03   16.78
  -4  -5  -9   44.04   14.61
  -4  -5  -9   26.84   11.21
  -4  -5  -9   30.56   11.40
  -4  -5 -11 1438.89  120.74
  -4   5 -11 1592.46  122.88
  -4   5 -11 1074.31  125.56
  -4  -5 -11 1170.80  126.52
  -4   5 -13   15.75   10.85
  -4  -5 -13   35.92   13.08
   4  -5  13   24.90   10.41
  -4   5 -15   20.45   13.11
  -4  -5 -15   22.13   12.27
   4  -5  15   19.66   11.18
  -4   5 -17   31.00   10.23
  -4  -6  20    4.52    8.08
   4   6 -18  102.36   18.61
  -4  -6  18   98.92   16.85
  -4  -6  18  105.57   20.92
   4   6 -16   17.90   10.74
   4  -6 -16   12.12   11.21
  -4  -6  16   -7.82   11.49
  -4  -6  16    6.22   15.83
  -4  -6  14  162.56   24.02
   4  -6 -14   96.72   26.75
  -4   6  14   81.58   23.57
  -4  -6  14  111.93   20.48
   4  -6 -14  147.01   28.44
  -4  -6  12  313.92   34.18
  -4  -6  12  265.06   31.18
   4  -6 -12  232.96   39.42
  -4   6  12  220.68   38.24
  -4  -6  10  536.67   51.42
  -4   6  10  535.33   60.28
  -4  -6  10  495.29   53.33
  -4  -6  10  447.12   50.77
  -4  -6  10  603.13   53.38
  -4  -6   8 1316.76  116.99
  -4  -6   6 1319.98  117.07
  -4   6   6 1397.26  114.93
  -4  -6   6 1254.29  114.61
  -4   6   4  946.80   86.91
  -4  -6   4  873.29   84.66
  -4   6   4  930.59   80.69
  -4  -6   4  960.40   81.65
  -4   6   2 1140.95   96.77
  -4  -6   2 1065.46   90.28
  -4   6   2 1029.97   89.90
  -4   6   0 1302.74  104.35
  -4   6   0 1171.51   99.20
  -4  -6   0 1105.16   98.77
  -4  -6  -2 2441.89  203.11
  -4  -6  -4  227.08   29.02
  -4   6  -4  277.75   31.22
  -4  -6  -4  248.89   27.58
  -4   6  -6   69.08   14.75
  -4  -6  -6   91.10   15.67
  -4  -6  -6   91.41   17.82
  -4  -6  -6   94.97   17.38
  -4   6  -6   97.26   18.14
  -4   6  -6   78.91   15.60
  -4   6  -8   65.72   15.16
  -4  -6  -8   71.23   13.98
  -4   6  -8   48.26   13.88
  -4  -6  -8   30.86   11.26
  -4  -6  -8   46.51   13.68
   4  -6   8   50.79   12.75
  -4  -6  -8   71.71   17.71
  -4   6  -8   47.88   16.39
  -4  -6  -8   56.54   14.77
  -4  -6 -10  286.81   33.62
   4  -6  10  178.83   26.79
  -4  -6 -10  218.69   35.00
  -4   6 -10  222.73   36.28
  -4  -6 -10  274.19   31.69
  -4   6 -10  197.16   28.63
  -4  -6 -10  234.57   29.30
   4  -6  12  425.50   48.03
  -4  -6 -12  352.42   52.51
  -4  -6 -12  441.21   47.62
  -4   6 -12  548.00   50.45
  -4   6 -14   38.62   13.37
   4  -6  14   49.75   15.45
  -4   6 -16   18.13    9.69
  -4  -7  19  122.74   18.94
   4   7 -17   -2.17    9.39
  -4  -7  17    4.39   10.86
  -4  -7  17    8.16   14.76
   4   7 -15   13.75    9.09
   4  -7 -15   13.91    8.89
  -4  -7  15   11.25   11.97
  -4  -7  13   16.73    8.29
  -4  -7  13   12.37   11.26
   4  -7 -13   36.88   16.57
  -4   7  13   17.06   13.74
  -4  -7  13   23.44   11.51
   4  -7 -13   52.78   18.01
  -4  -7  11    2.74    7.70
  -4  -7  11    3.02    6.77
   4  -7 -11   -5.29   10.03
  -4   7  11  -10.58   12.69
  -4  -7  11   -2.72    8.33
  -4  -7   9  350.79   37.40
   4  -7  -9  215.29   36.55
  -4  -7   9  357.09   40.41
  -4   7   9  366.77   39.48
  -4  -7   9  380.58   40.42
  -4  -7   9  323.01   35.91
  -4  -7   9  338.36   36.01
  -4   7   7   95.08   15.95
  -4  -7   7   78.83   15.61
  -4  -7   7   98.52   19.08
  -4   7   5    4.68    5.77
  -4  -7   5    1.71    5.23
  -4  -7   5    5.92   11.23
  -4  -7   3 1001.46   86.83
  -4   7   3 1029.37   86.61
  -4   7   3 1074.04   95.62
  -4  -7   1 1276.97  107.81
  -4   7   1 1272.66  107.86
  -4   7   1 1387.35  115.71
  -4   7  -1  212.83   26.21
  -4  -7  -3  837.85   75.96
  -4  -7  -3  824.92   75.76
  -4  -7  -5  199.07   25.81
  -4   7  -5  183.89   25.34
  -4  -7  -5  261.59   28.95
  -4  -7  -5  213.49   27.83
  -4   7  -5  190.66   26.90
  -4  -7  -7   24.05    8.31
  -4   7  -7   49.16   12.04
  -4  -7  -7   43.16   13.12
  -4  -7  -7   21.57    9.35
   4  -7   7   31.66   10.79
  -4   7  -7   31.35   11.68
  -4  -7  -7   40.66   12.53
  -4  -7  -7   17.73    9.32
  -4  -7  -9   26.43   12.76
   4  -7   9   36.54   12.35
  -4  -7  -9   17.10   12.26
  -4  -7  -9   28.41   11.61
  -4  -7  -9   38.27   11.54
  -4   7  -9   32.71   11.34
   4  -7  11   59.84   13.54
  -4  -7 -11   37.89   14.24
  -4  -7 -11   52.22   13.37
  -4   7 -11   27.04   11.40
  -4  -7 -11   25.77   10.68
   4  -7  13   82.37   20.74
  -4   7 -13  154.11   20.90
   4  -7  15   -3.88    9.01
  -4   7 -15    6.68    8.50
  -4  -8  20    7.53    6.08
  -4  -8  18   40.05   13.69
  -4  -8  18   44.94   11.88
  -4  -8  16  915.76   84.51
  -4  -8  14   68.58   17.53
  -4  -8  14   23.52   13.21
   4  -8 -14   46.03   17.78
  -4   8  14   11.82   13.51
   4  -8 -14   36.26   16.41
  -4  -8  12  477.07   50.44
  -4  -8  12  581.33   53.10
  -4   8  12  413.61   58.71
   4  -8 -12  383.13   56.99
  -4  -8  10  164.68   22.27
  -4  -8  10  172.56   23.33
  -4  -8  10  117.36   22.85
   4  -8 -10  123.44   27.29
  -4   8  10   76.28   24.07
   4  -8 -10  167.94   27.29
  -4  -8  10  145.67   23.29
  -4  -8  10  184.95   24.59
  -4  -8   8  189.57   25.52
  -4  -8   8  253.12   28.04
   4  -8  -8  208.66   31.35
  -4  -8   8  210.84   31.32
  -4  -8   8  193.78   25.21
  -4  -8   6   24.30    7.64
  -4  -8   6   31.06   12.59
  -4   8   4  199.97   30.91
  -4  -8   2   93.93   15.72
  -4  -8   2  101.26   20.28
  -4   8   2   95.45   20.55
  -4  -8   0  402.21   37.49
  -4   8   0  285.69   37.83
  -4  -8  -2  745.68   65.31
  -4   8  -2  642.88   62.58
  -4  -8  -4  854.42   74.45
  -4  -8  -4  726.28   73.44
  -4  -8  -6   46.56   13.79
  -4  -8  -6   77.90   14.85
  -4  -8  -6   65.03   15.67
  -4  -8  -6   68.40   14.85
   4  -8   6   89.88   16.36
  -4   8  -6   48.23   13.37
  -4  -8  -8  339.04   43.10
  -4  -8  -8  417.36   44.99
  -4   8  -8  369.87   42.45
   4  -8   8  412.22   44.06
  -4  -8 -10  268.29   33.84
   4  -8  10  191.12   29.14
  -4  -8 -10  271.70   33.95
   4  -8  12  565.38   57.96
   4  -8  12  529.68   53.63
   4  -8  14   14.08   12.79
   4  -8  16    2.29    6.23
  -4  -9  19   12.18    7.76
  -4  -9  17   -1.92   10.81
  -4  -9  15   34.86   16.43
  -4  -9  15   28.58   16.45
   4  -9 -13  157.24   31.74
  -4   9  13  210.75   37.70
  -4  -9  13  256.41   32.17
  -4  -9  13  209.94   29.46
  -4  -9  13  230.66   27.63
  -4  -9  11   71.77   17.66
  -4   9  11  110.26   26.32
   4  -9 -11   72.51   20.75
  -4  -9  11   77.69   16.04
  -4  -9  11   85.89   17.61
  -4  -9  11  107.28   19.42
   4  -9  -9  406.09   49.48
   4  -9  -9  264.44   45.57
  -4  -9   9  410.44   49.10
  -4  -9   9  425.11   43.54
  -4  -9   9  429.11   43.60
  -4  -9   7  155.05   25.66
   4  -9  -7  116.39   21.64
  -4  -9   7  125.40   19.75
  -4  -9   7  137.56   20.22
  -4  -9   7  115.74   18.05
  -4  -9   5  487.82   46.45
  -4  -9   5  451.25   46.49
  -4   9   5  481.32   55.31
   4  -9  -5  411.77   46.85
   4  -9  -5  423.28   46.83
  -4  -9   5  587.99   56.35
  -4  -9   3 2545.64  206.75
  -4   9   3 2336.26  211.81
  -4  -9   1 1216.29  110.20
  -4   9   1 1156.37  113.92
  -4  -9   1 1383.56  110.37
  -4  -9  -1  150.68   22.49
  -4  -9  -1  155.38   21.93
  -4   9  -1  159.29   22.86
  -4  -9  -1  176.58   22.75
  -4  -9  -3  473.38   45.54
  -4  -9  -3  451.25   45.10
  -4   9  -3  353.35   41.26
  -4  -9  -5 1374.88  118.36
  -4  -9  -5 1330.03  117.10
  -4  -9  -5 1332.66  117.78
  -4   9  -5 1262.73  115.31
  -4   9  -5 1266.42  114.84
  -4  -9  -7  275.13   35.40
  -4  -9  -7  319.20   37.01
   4  -9   7  276.32   33.78
  -4   9  -7  222.82   31.45
   4  -9   9  180.19   27.25
  -4  -9  -9  210.76   29.78
  -4  -9  -9  191.31   28.81
  -4  -9 -11   28.57   12.18
   4  -9  11   18.51   11.80
   4  -9  13   18.35   14.65
   4  -9  15    4.87    8.72
  -4 -10  18    4.54    7.15
  -4 -10  16 1040.03   96.68
  -4 -10  16 1129.87   96.70
  -4 -10  14   11.29   14.49
  -4 -10  14   41.97   17.37
   4 -10 -12   -4.99    8.46
  -4  10  12   19.29   15.42
  -4 -10  12   -2.93    8.96
  -4 -10  12   -3.06   12.17
  -4  10  10 1257.22  132.08
   4 -10 -10 1189.91  124.59
   4 -10 -10 1205.65  124.41
  -4 -10  10 1451.27  127.16
  -4 -10  10 1440.52  119.24
  -4 -10  10 1374.78  118.20
  -4 -10   8  315.46   44.03
   4 -10  -8  331.42   42.06
   4 -10  -8  306.86   44.61
  -4  10   8  360.57   50.46
  -4 -10   8  323.87   37.33
  -4 -10   8  376.26   39.84
  -4 -10   8  386.06   39.65
  -4 -10   6  260.11   30.09
  -4 -10   6  245.65   35.82
  -4  10   6  186.68   35.76
  -4 -10   6  255.09   30.27
  -4 -10   4   25.18    9.85
  -4 -10   4   68.56   14.55
  -4  10   4   72.85   18.83
   4 -10  -4   43.10   13.99
  -4 -10   2   79.08   16.06
  -4 -10   2   77.28   13.67
  -4  10   2  103.13   20.95
  -4 -10   0   77.11   15.17
  -4 -10   0   70.40   13.97
  -4  10   0   35.65   12.53
  -4 -10  -2  323.72   37.85
  -4 -10  -2  332.91   38.35
  -4  10  -4  804.71   75.50
  -4 -10  -4  824.56   78.39
  -4 -10  -6  270.17   34.60
  -4  10  -6  251.34   32.07
   4 -10   6  274.21   35.17
  -4 -10  -6  269.03   35.21
  -4 -10  -8   10.67   10.45
  -4  10  -8    8.04    9.09
   4 -10   8   -3.10   11.15
  -4 -10  -8   -3.52   12.32
  -4 -10 -10 1218.31  100.01
  -4 -10 -10  901.90   95.59
   4 -10  10 1033.40   95.43
   4 -10  12  149.57   23.65
   4 -10  12  173.12   27.55
   4 -10  14   -5.76   11.16
  -4 -11  17    8.60    8.99
  -4 -11  17   19.32    7.94
  -4 -11  17    7.99    8.52
   4 -11 -15   28.52   12.48
  -4 -11  15   27.59   14.17
  -4 -11  15   46.20   14.76
  -4 -11  13   -2.86   16.81
  -4 -11  13   10.88   13.30
  -4 -11  13   22.27   10.22
  -4 -11  11  799.71   68.92
  -4 -11  11  637.53   65.53
  -4  11  11  613.80   79.45
  -4 -11   9   -2.99    9.14
  -4 -11   9   -2.69    7.23
  -4 -11   9   -7.68    7.53
  -4 -11   9   -4.72    9.80
  -4  11   9   -6.46   12.25
   4 -11  -9    9.85   12.54
  -4 -11   7   68.66   15.96
  -4 -11   7   90.11   17.49
  -4 -11   7   85.28   14.90
  -4 -11   7   62.89   19.49
   4 -11  -7   86.21   21.65
  -4 -11   5   -2.92    8.22
  -4 -11   5   -4.76   12.76
  -4  11   5    5.31   12.74
  -4 -11   5   -4.86    8.24
  -4 -11   5   10.86    9.49
  -4  11   3  999.92   94.51
   4 -11  -3  965.61   89.87
  -4 -11   3  952.70   85.86
  -4 -11   3  837.33   81.77
  -4 -11   1   81.18   16.06
  -4 -11   1   99.04   16.43
  -4  11   1   50.69   17.01
  -4 -11  -1   23.83   11.26
  -4 -11  -1   35.59   11.61
  -4 -11  -3  133.18   22.41
  -4 -11  -3   98.70   20.07
   4 -11   5  139.59   23.51
  -4 -11  -5  100.20   21.18
  -4  11  -5  134.97   21.08
  -4 -11  -7  752.85   73.30
   4 -11   7  822.97   73.09
  -4  11  -7  625.34   68.03
  -4 -11  -7  737.22   72.99
   4 -11   9   18.17   15.89
  -4 -11  -9   20.56   13.71
  -4 -11  -9   17.42   12.27
   4 -11  11   12.27   13.56
   4 -11  11   17.23   15.65
  -4 -11 -11   23.07   14.12
   4 -11  13   77.65   16.57
   4 -11  13   48.27   12.20
   4 -11  15  223.21   22.79
  -4 -12  16  127.86   17.84
  -4 -12  16  107.31   15.46
  -4 -12  16  118.43   17.55
  -4 -12  14   70.54   15.83
  -4 -12  14   59.06   17.32
  -4 -12  12  236.32   31.71
  -4 -12  12  293.66   36.82
  -4 -12  10  222.31   28.04
  -4 -12  10  224.16   30.81
  -4 -12  10  183.67   26.28
  -4 -12   8   45.69   17.28
   4 -12  -8   58.01   20.02
  -4  12   8   58.26   21.04
  -4 -12   8   76.51   17.70
  -4 -12   8   74.80   15.18
  -4 -12   8   57.96   12.64
  -4 -12   8   37.90   13.63
  -4 -12   6  165.79   30.40
   4 -12  -6  114.22   25.86
  -4  12   6   89.44   26.60
  -4 -12   6  129.62   20.73
  -4 -12   6  141.23   21.69
  -4 -12   6  102.69   20.87
  -4 -12   4   11.82    8.11
  -4 -12   4   18.21   11.28
  -4  12   4   21.24   14.29
  -4 -12   2  390.54   43.47
  -4 -12   2  384.69   40.66
  -4  12   2  375.12   48.54
   4 -12  -2  367.95   47.53
  -4 -12   0  196.93   29.29
  -4 -12   0  252.58   29.97
   4 -12   0  173.40   32.43
  -4 -12  -2  290.26   36.74
  -4 -12  -2  295.82   36.43
  -4 -12  -4  541.89   63.35
  -4 -12  -4  743.98   67.02
  -4 -12  -4  661.69   66.78
  -4 -12  -6    3.57   12.48
   4 -12   6    3.29   13.07
  -4 -12  -8   20.69   13.77
   4 -12   8   12.41   16.48
  -4 -12  -8   13.67   13.96
  -4 -12 -10  287.03   39.06
  -4 -12 -10  361.92   40.99
   4 -12  10  371.40   40.44
   4 -12  12   -5.24   10.48
   4 -12  12   10.87   11.06
   4 -12  14   44.56    9.75
   4 -13 -15   17.98    8.35
  -4 -13  15   25.02   11.14
  -4 -13  15   14.60    7.36
  -4 -13  13  162.17   22.60
  -4 -13  13  192.99   25.27
  -4 -13  11  253.22   31.14
  -4 -13  11  244.21   34.82
  -4 -13  11  270.55   32.90
  -4 -13   9   20.47   14.27
  -4 -13   9   14.87   10.12
  -4 -13   9    2.56    8.99
  -4 -13   7   24.80   12.54
  -4 -13   7   59.41   15.93
  -4 -13   7   76.77   16.19
   4 -13  -7   27.60   15.91
  -4  13   7   44.43   18.96
  -4 -13   5   -3.12    9.89
  -4 -13   5    2.57    6.89
  -4 -13   5    3.02   10.55
   4 -13  -5   17.06   11.81
  -4  13   5    5.80   11.00
  -4 -13   3   25.00   11.35
  -4 -13   3   17.45    8.42
   4 -13  -3   11.35   13.70
  -4  13   3   30.07   15.98
   4 -13  -1    9.59   12.20
  -4 -13   1    7.67    6.87
  -4 -13   1   -3.32   10.53
   4 -13   1  165.54   30.96
   4 -13   1  151.55   25.21
  -4 -13  -1  196.98   26.61
  -4 -13  -1  145.96   25.85
   4 -13   3   38.22   17.31
  -4 -13  -3   56.77   17.14
  -4 -13  -3   56.51   17.55
  -4 -13  -3   59.01   15.90
   4 -13   3   85.43   19.84
  -4 -13  -5    3.54   12.00
  -4 -13  -5    3.42   10.45
  -4 -13  -7  709.19   67.47
   4 -13   7  698.34   66.58
  -4 -13  -7  545.93   64.59
   4 -13   9   60.80   18.73
  -4 -13  -9   58.74   18.75
  -4 -13  -9   85.53   19.47
   4 -13  11   53.91   15.54
   4 -13  11   60.60   15.65
   4 -13  13  391.89   37.49
  -4 -14  14   -6.56   10.12
   4 -14 -14    1.65    8.29
  -4 -14  12    3.52    9.20
  -4 -14  12    1.89    9.47
  -4 -14  10    4.89    9.96
  -4 -14  10   12.15   10.02
  -4 -14  10   -7.83   16.41
  -4 -14   8    8.38   10.63
  -4 -14   8    7.61   10.34
  -4 -14   8   19.05   14.25
  -4 -14   6   71.38   17.53
  -4 -14   6   75.30   16.42
  -4 -14   6   51.74   16.28
  -4 -14   4  335.76   36.43
   4 -14  -4  254.90   40.96
  -4 -14   4  318.43   36.52
  -4 -14   4  244.45   30.52
   4 -14  -4  227.80   30.51
   4 -14  -2 1713.40  149.07
  -4 -14   0   -6.63   10.89
   4 -14   0   -5.11   11.47
   4 -14   0   11.18   11.62
   4 -14   0    3.03   10.61
  -4 -14   0    2.72    7.30
  -4 -14  -2    3.07    8.64
  -4 -14  -2   -3.29   11.49
   4 -14   4   -3.19   18.15
  -4 -14  -4    9.66   11.59
  -4 -14  -4   -3.43   11.99
   4 -14   6  138.53   25.33
  -4 -14  -6   81.85   21.11
  -4 -14  -6  102.88   21.83
   4 -14   8   -2.59   14.47
  -4 -14  -8   19.63   14.92
  -4 -14  -8   42.13   16.56
   4 -14  10    7.68   12.09
   4 -14  12   50.07   10.19
   4 -14  12   22.82    7.87
   4 -15 -13  274.84   29.95
  -4 -15  11   31.13   10.71
  -4 -15  11   20.31   13.40
  -4 -15   9   21.88   10.84
  -4 -15   9    5.78    9.27
  -4 -15   9   -2.33   12.96
  -4 -15   7   69.13   16.76
  -4 -15   7   78.13   17.74
  -4 -15   7   97.39   19.42
  -4 -15   5   44.80   14.10
  -4 -15   5  101.15   20.53
  -4 -15   3  458.29   51.73
  -4 -15   3  471.97   51.43
   4 -15  -1   -2.69   12.30
  -4 -15   1    3.17   11.08
   4 -15   1  130.88   25.20
  -4 -15  -1  115.00   20.44
  -4 -15  -1  124.72   23.42
   4 -15   3   97.40   22.54
  -4 -15  -3   49.07   14.75
  -4 -15  -3   67.74   19.62
  -4 -15  -5  -14.27   14.33
  -4 -15  -5    5.99   12.95
   4 -15   7   65.57   18.94
  -4 -15  -7  116.83   21.01
   4 -15   9   58.83   15.06
   4 -15   9   80.51   15.94
  -4 -15  -9   61.54   14.56
   4 -15  11   47.03    9.17
   4 -15  11   30.98    8.77
   4 -16 -12   28.51    9.94
  -4 -16  12   35.59    9.91
  -4 -16  10   -1.70   10.18
  -4 -16   8   10.52    9.08
  -4 -16   6   27.08   13.02
  -4 -16   4  264.27   32.67
  -4 -16   4  226.83   31.95
  -4 -16   2  161.32   27.54
  -4 -16   2  167.58   26.54
   4 -16   0   89.34   19.74
  -4 -16   0  120.61   21.90
   4 -16   2  137.04   23.34
  -4 -16  -2   90.18   22.67
  -4 -16  -2  115.65   21.84
   4 -16   4   12.27   15.98
  -4 -16  -4   -7.26   12.49
  -4 -16  -4    8.04   12.66
  -4 -16  -6   83.07   17.32
   4 -16   8   16.48   10.62
   4 -16   8   10.50    9.59
  -4 -16  -8   19.28   10.47
   4 -16  10    1.89    5.85
   4 -16  10   12.33    5.05
   4 -17 -11   -1.22    6.12
  -4 -17  11   -3.23    5.99
   4 -17  -9   14.22    9.53
  -4 -17   9   -9.67    9.07
  -4 -17   7  406.09   41.03
  -4 -17   7  466.13   44.44
  -4 -17   5  410.25   41.28
  -4 -17   5  388.51   42.03
  -4 -17   3  100.29   19.48
  -4 -17   3  111.50   19.86
  -4 -17   1  157.16   23.23
  -4 -17   1  123.63   23.01
  -4 -17  -1 1094.86   98.33
  -4 -17  -3  216.55   28.66
   4 -17   3  223.57   27.47
   4 -17   5    3.48   10.34
  -4 -17  -5    7.00   10.06
  -4 -17  -5   -3.89   10.17
  -4 -17  -7   17.31    8.59
   4 -18  -8    2.44    6.12
  -4 -18   8   -4.65    6.39
  -4 -18   6   -1.13    6.14
  -4 -18   6    2.99    7.70
  -4 -18   4   18.67    9.66
  -4 -18   4    6.74    9.21
  -4 -18   2  218.89   24.87
  -4 -18   2  167.52   23.75
  -4 -18   2  198.67   24.29
  -4 -18   0   83.51   16.11
  -4 -18  -2   32.29   10.63
  -4 -18  -4   13.94    7.75
  -4 -18  -4   -4.53    7.90
   4 -18   6   12.49    5.70
  -4 -19   3   33.90    7.32
  -4 -19   3   13.79    7.14
  -4 -19   1  111.62   14.68
  -4 -19  -1  677.46   55.18
  -4 -19  -1  570.86   54.84
   5   0 -21    7.43    9.47
  -5   0  19   -4.77   11.80
   5   0 -19   -3.19   16.44
  -5   0  17   -6.24   12.12
   5   0 -15   -6.09   12.69
  -5   0  15  -19.30   12.55
   5   0 -13    4.50    9.36
  -5   0  13    2.30    6.48
  -5   0  13    2.89    9.16
  -5   0  11    3.17    8.91
   5   0 -11    3.50    6.63
  -5   0  11    2.40    7.34
  -5   0   9    2.84    9.02
   5   0  -9    7.74    7.90
  -5   0   7    7.42    9.63
  -5   0   5    2.18    9.23
  -5   0   5   -2.18    9.24
  -5   0   3    1.91    7.93
  -5   0   1   -1.72    7.97
  -5   0  -1    5.65    8.30
  -5   0  -1    2.09    7.73
  -5   0  -3   -9.19    9.76
  -5   0  -3   -4.84    9.19
  -5   0  -5   -3.06   10.39
  -5   0  -7    7.21    9.36
  -5   0  -7    7.81    7.42
  -5   0  -7    4.72    7.76
  -5   0  -9    4.89   11.74
  -5   0  -9    8.78    9.63
  -5   0 -11   -5.80   14.76
  -5   0 -11    3.41   11.20
  -5   0 -13  -10.53   11.17
  -5   0 -15   20.90   15.28
  -5  -1  22  223.47   22.29
  -5   1  22  206.95   22.06
  -5  -1  20  173.74   23.19
   5   1 -20  180.69   26.36
  -5  -1  18  594.23   59.08
  -5   1  18  545.72   57.22
   5   1 -18  575.21   61.94
   5  -1 -16   -6.54   13.58
   5   1 -16    5.93   11.24
  -5   1  16    3.18   10.43
  -5  -1  16   -3.28   10.77
   5  -1 -14  157.04   28.20
  -5  -1  14  114.88   19.29
  -5   1  14  109.59   20.18
  -5  -1  14  128.06   21.74
   5  -1 -12 1398.32  122.61
   5   1 -12 1268.40  120.79
  -5   1  12 1518.65  122.72
  -5  -1  12 1245.09  113.09
  -5   1  12 1310.61  113.34
  -5  -1  12 1148.29  112.93
  -5   1  12 1419.19  116.54
  -5  -1  12 1317.75  116.12
  -5   1  10 1817.77  158.43
  -5  -1  10 1890.30  156.30
   5  -1 -10 1750.91  157.36
   5   1 -10 1763.83  156.88
  -5   1   8  530.35   51.95
  -5  -1   8  459.27   48.32
   5   1  -8  466.96   46.93
  -5   1   6 1433.23  116.69
  -5   1   6 1112.82  114.41
  -5  -1   6 1374.92  115.04
   5   1  -6 1358.72  111.32
  -5   1   4 3450.63  282.06
  -5   1   4 3543.68  282.92
   5   1  -4 3387.26  275.86
  -5   1   2 1697.73  143.25
  -5   1   0 4299.71  349.71
  -5   1  -2   -2.08    8.46
  -5   1  -2    2.25    7.86
  -5   1  -4   85.08   16.20
  -5   1  -6   63.48   13.56
  -5   1  -6   66.25   16.73
  -5   1  -8  688.16   62.30
  -5   1  -8  526.31   65.37
  -5   1 -10    3.22   10.23
  -5   1 -10   -5.44    9.22
  -5   1 -12    7.09   10.84
  -5   1 -12   -6.10   11.57
  -5   1 -14  169.78   27.49
  -5   1 -16  982.45   89.54
  -5   1 -18   56.14   10.57
   5   2 -21    5.09    9.12
   5  -2 -21    8.49    8.53
   5   2 -19  436.39   46.46
   5  -2 -19  361.41   45.18
  -5  -2  19  393.26   43.30
  -5  -2  17  774.15   72.97
  -5   2  17  686.04   70.03
  -5   2  15   24.79   11.45
  -5  -2  15   19.69   12.13
   5  -2 -15  -11.08   10.51
   5  -2 -15    6.53   12.38
   5   2 -15    5.49   10.41
  -5  -2  15   13.09    9.68
   5  -2 -13 1527.92  127.78
  -5   2  13 1172.92  120.91
  -5  -2  13 1408.69  116.93
  -5  -2  13 1153.59  113.69
  -5   2  13 1333.15  117.33
  -5  -2  13 1426.21  118.77
   5  -2 -11  295.21   36.49
   5   2 -11  218.36   33.55
  -5   2  11  287.95   37.41
  -5  -2  11  227.24   30.15
  -5   2  11  333.86   33.18
  -5  -2  11  278.11   32.04
  -5   2   9  454.46   50.62
   5   2  -9  474.36   47.87
  -5   2   7  528.79   55.11
   5   2  -7  541.35   50.29
  -5  -2   5  173.12   24.44
  -5   2   5  217.24   25.91
  -5   2   5  180.76   25.38
   5   2  -5  200.47   19.81
  -5   2   3    3.76    8.72
  -5  -2   3    1.92    7.45
  -5   2   1    6.77    7.47
  -5  -2   1    8.62    7.88
  -5   2   1   -2.01    8.20
  -5  -2  -1  579.09   53.70
  -5   2  -1  514.26   52.98
  -5  -2  -1  548.39   54.17
  -5   2  -1  637.67   55.40
  -5   2  -3  226.67   28.28
  -5  -2  -3  245.12   29.17
  -5   2  -5  276.70   35.99
  -5  -2  -5  342.08   38.01
  -5   2  -7 1151.30  100.22
  -5  -2  -7 1211.12  100.29
  -5   2  -7  876.20   97.43
  -5  -2  -7 1118.20   99.29
  -5  -2  -7 1201.75  107.47
  -5   2  -7 1351.01  109.06
  -5   2  -9   26.83   11.19
  -5  -2  -9   46.01   13.51
  -5  -2  -9   63.09   19.13
  -5   2  -9   44.91   16.69
  -5   2 -11   92.76   20.76
  -5  -2 -11  112.72   20.74
  -5  -2 -11  159.90   29.92
  -5   2 -11   93.69   24.34
  -5   2 -13  219.33   31.85
  -5  -2 -13  229.28   31.94
  -5   2 -15    5.80   13.46
  -5  -2 -15    2.82   12.45
  -5  -2 -17   99.47   16.80
  -5   2 -17  114.02   17.78
   5   3 -20    2.18   10.96
   5  -3 -20   15.37   11.80
  -5  -3  20   15.27   10.65
   5   3 -18   33.12   17.28
   5  -3 -18   70.53   18.85
  -5  -3  18   83.05   19.25
  -5  -3  16  605.47   62.16
  -5  -3  16  757.99   67.68
  -5   3  16  681.70   64.70
   5  -3 -16  741.77   77.47
  -5  -3  14    3.18    8.53
  -5   3  14    2.94    8.28
   5  -3 -14   -5.34    9.07
  -5  -3  14   19.11   10.62
   5  -3 -14    6.26   11.87
   5   3 -14    9.69   11.62
  -5   3  14   13.89   11.78
   5  -3 -12 1071.12  100.34
  -5   3  12 1058.62   92.75
  -5  -3  12 1040.18   93.45
  -5   3  12  910.36   97.99
  -5  -3  12  943.48   90.16
  -5  -3  12 1066.96   92.50
  -5   3  10  531.15   58.66
  -5   3   8    6.57   10.80
  -5  -3   6    9.52    9.26
  -5   3   6    2.41    9.14
  -5   3   6    5.67   10.49
  -5  -3   4 1147.89  103.97
  -5   3   4 1238.39  104.32
  -5  -3   2  154.89   20.09
  -5   3   2  136.32   19.34
  -5  -3   0  306.93   34.07
  -5   3   0  355.79   34.67
  -5  -3  -2  890.93   87.36
  -5   3  -2 1020.05   88.70
  -5  -3  -2  976.33   89.40
  -5   3  -2 1115.71   90.53
  -5   3  -4 1318.55  114.53
  -5  -3  -4 1236.60  113.78
  -5  -3  -6  311.53   36.86
  -5  -3  -6  330.11   41.51
  -5   3  -6  447.56   45.55
  -5   3  -6  328.49   37.11
  -5  -3  -6  404.44   38.30
  -5  -3  -8  272.47   39.15
  -5   3  -8  326.87   41.64
  -5   3  -8  264.06   34.04
  -5  -3  -8  298.09   34.22
  -5   3 -10  781.83   79.94
  -5  -3 -10  677.60   76.52
  -5   3 -10  692.28   68.90
  -5  -3 -10  649.18   67.58
  -5  -3 -12    5.82    8.56
  -5   3 -12    5.95   10.10
  -5   3 -12   -3.47   11.02
  -5  -3 -12    9.93   10.51
  -5   3 -14  248.42   31.52
  -5  -3 -14  181.36   29.45
  -5   3 -16   75.90   16.70
  -5  -3 -16   52.01   14.73
   5   4 -21   25.72    8.67
  -5   4  21   56.85   11.50
  -5  -4  21   36.34    9.07
  -5  -4  19  292.79   31.91
   5  -4 -19  267.56   32.11
  -5  -4  17  332.99   39.70
   5   4 -17  383.74   44.77
   5  -4 -17  394.16   45.43
  -5  -4  17  381.31   44.17
  -5  -4  15   88.76   19.54
   5  -4 -15  144.36   28.39
   5  -4 -15   95.10   26.77
  -5  -4  15  154.84   22.29
  -5  -4  13  193.02   25.54
  -5   4  13  197.48   26.65
   5  -4 -13  174.61   31.29
  -5   4  13  261.58   36.89
  -5  -4  13  156.55   25.32
  -5  -4  13  235.41   29.58
  -5   4  11   -2.39    8.82
  -5  -4  11   -2.56    8.12
  -5   4  11   -4.44   11.29
  -5  -4  11    4.88    8.27
  -5  -4  11   -2.21    6.22
  -5   4   9  312.77   39.87
  -5   4   7 2733.72  238.85
  -5   4   7 2981.62  237.66
  -5  -4   7 2754.94  236.86
  -5   4   5  323.68   36.92
  -5   4   5  279.74   33.27
  -5  -4   5  333.03   35.06
  -5   4   3  482.46   51.01
  -5   4   3  468.66   47.55
  -5  -4   3  563.99   49.26
  -5   4   1   74.41   12.99
  -5  -4   1  105.76   15.06
  -5   4   1   85.39   16.76
  -5   4  -1  489.15   47.11
  -5  -4  -1  484.21   47.19
  -5  -4  -3   73.06   14.34
  -5   4  -3   42.53   12.72
  -5  -4  -5   12.42    7.31
  -5  -4  -5   26.08    8.90
  -5  -4  -5    6.36    8.59
  -5   4  -5    9.76    8.79
  -5   4  -7  216.10   27.35
  -5  -4  -7  183.87   29.62
  -5   4  -7  151.82   28.33
  -5  -4  -7  205.02   26.02
  -5   4  -7  182.35   25.30
  -5  -4  -7  207.86   26.02
  -5  -4  -9   29.25   13.33
  -5   4  -9   35.12   15.56
  -5   4  -9   23.89   10.46
  -5  -4  -9   47.89   12.90
   5  -4  11  789.80   75.63
  -5   4 -11  780.35   77.46
  -5  -4 -11  912.98   78.98
  -5  -4 -11  746.53   85.00
  -5   4 -11  713.61   85.39
  -5   4 -13  229.15   32.05
  -5  -4 -13  224.00   31.20
  -5  -4 -15   36.29   13.94
  -5   4 -15   60.45   17.07
  -5   4 -17    6.87    7.57
  -5  -5  20    5.17    9.69
   5   5 -20   -1.54    7.94
  -5  -5  18    2.68   13.65
   5   5 -18  -13.43   12.48
   5  -5 -18    2.73   11.80
  -5  -5  18   -5.79    9.82
   5  -5 -16  192.37   29.58
  -5  -5  16  181.67   27.07
  -5  -5  16  211.43   30.49
  -5  -5  14    7.25    7.40
   5  -5 -14   -5.66    9.61
  -5  -5  14    5.81    9.22
  -5  -5  12   22.78   11.13
  -5   5  12   10.13   10.59
  -5  -5  12    9.65    8.01
  -5  -5  12   21.74   10.11
  -5   5  10   79.99   20.72
  -5  -5  10  112.02   17.99
  -5  -5  10  125.98   18.51
  -5   5   8  894.14   91.79
  -5   5   8 1036.00   89.78
  -5  -5   8  922.88   88.67
  -5   5   6    2.38    8.12
  -5  -5   6   19.39    9.67
  -5   5   6   16.58   12.59
  -5   5   4  743.55   74.77
  -5  -5   4  791.51   71.42
  -5   5   4  801.69   70.90
  -5   5   2 1138.63   93.92
  -5  -5   2  987.63   88.18
  -5   5   2  971.24   87.55
  -5   5   0 5722.97  507.74
  -5   5   0 6634.97  506.54
  -5  -5   0 6374.23  506.42
  -5  -5  -2 4068.02  282.43
  -5   5  -2 2899.95  278.29
  -5  -5  -4 2239.71  183.81
  -5  -5  -4 2508.96  189.07
  -5   5  -4 1864.17  185.20
  -5  -5  -4 2226.19  183.02
  -5  -5  -4 2156.84  180.43
  -5   5  -6  356.64   35.92
  -5  -5  -6  298.72   33.64
  -5   5  -6  284.79   34.94
  -5  -5  -6  293.46   34.77
  -5  -5  -6  333.74   40.67
  -5   5  -6  370.18   41.79
  -5  -5  -6  290.81   35.39
  -5   5  -6  308.40   35.62
  -5  -5  -8  398.97   49.73
  -5  -5  -8  390.88   44.29
  -5   5  -8  457.60   52.66
  -5   5  -8  395.32   44.95
  -5   5  -8  466.72   45.76
  -5  -5  -8  368.26   42.74
  -5   5 -10  274.03   33.78
  -5  -5 -10  231.43   31.73
  -5   5 -10  211.08   36.64
  -5  -5 -10  319.49   41.92
  -5   5 -12  117.17   21.28
  -5  -5 -12  137.66   22.32
   5  -5  12  112.39   19.60
  -5   5 -14  188.79   27.33
  -5  -5 -14  187.69   26.72
  -5   5 -16   -1.66    8.81
  -5  -6  21   69.90   10.13
   5   6 -19   49.54   12.54
  -5  -6  19   54.09   15.41
  -5  -6  17  144.75   22.35
   5   6 -17  104.98   21.13
   5  -6 -17   93.01   21.01
   5  -6 -15   59.08   21.75
  -5   6  15   65.19   20.00
   5  -6 -15   88.69   23.28
  -5  -6  15  104.47   19.45
  -5  -6  15   73.63   20.07
  -5   6  15   80.66   20.56
   5  -6 -13   49.15   19.02
  -5   6  13   33.65   17.40
  -5  -6  13   27.78   10.91
   5  -6 -13   61.89   18.10
  -5  -6  13   23.45   11.77
  -5  -6  13   92.22   17.93
  -5   6  13   33.46   14.92
  -5  -6  13   27.82   13.94
  -5  -6  11   96.46   17.37
  -5   6  11   87.26   22.86
  -5  -6  11   88.57   17.69
  -5   6  11   65.30   18.66
  -5  -6  11  103.26   20.57
  -5  -6   9  223.74   26.00
  -5  -6   9  185.90   24.71
  -5  -6   9  166.05   24.30
  -5   6   9  200.63   28.77
  -5  -6   9  208.26   28.95
  -5   6   9  224.09   33.33
  -5   6   7  968.44   91.74
  -5  -6   7  908.09   86.08
  -5   6   7  930.06   85.66
  -5   6   5   24.19    8.42
  -5  -6   5   25.75    9.30
  -5   6   5   20.55   12.80
  -5  -6   3   43.34    9.69
  -5   6   3   40.80    9.18
  -5   6   3   27.77   12.66
  -5  -6   1  344.68   33.69
  -5   6   1  289.55   32.27
  -5   6   1  364.61   38.41
  -5   6  -1   41.32   11.15
  -5  -6  -3   -4.15    7.68
  -5  -6  -3   -2.02    7.47
  -5  -6  -3    2.22    6.24
  -5  -6  -3   -2.76    7.76
  -5   6  -3    2.75    6.60
  -5  -6  -5  234.02   28.19
  -5   6  -5  177.86   26.86
  -5   6  -5  292.83   32.08
  -5  -6  -5  233.73   29.83
  -5   6  -5  356.25   37.42
  -5  -6  -5  325.62   33.46
  -5  -6  -5  324.76   36.34
  -5   6  -5  282.14   31.61
   5  -6   7  600.41   66.00
  -5   6  -7  847.13   71.07
  -5  -6  -7  764.66   67.50
  -5   6  -7  617.34   66.16
  -5  -6  -7  664.43   72.33
  -5  -6  -7  869.20   71.56
  -5   6  -7  666.39   72.86
  -5  -6  -9    3.37    8.08
   5  -6   9   -2.43    8.50
  -5  -6  -9    4.81   13.51
  -5   6  -9  -24.24   15.38
  -5  -6  -9    6.18    9.45
  -5   6  -9    2.84    9.63
  -5  -6  -9    2.68    9.36
  -5  -6 -11  197.83   36.32
  -5  -6 -11  245.70   31.00
  -5   6 -11  265.83   32.32
   5  -6  13   82.47   17.28
  -5   6 -13   79.56   17.45
  -5  -6 -13  113.56   18.81
  -5   6 -15  298.01   32.48
  -5  -7  20   25.88    9.11
   5   7 -18   70.52   14.08
  -5  -7  18   88.75   18.93
  -5  -7  18   88.58   16.03
  -5  -7  16  138.23   23.60
   5   7 -16  121.78   21.26
   5  -7 -14   31.78   16.40
  -5   7  14   41.18   16.77
  -5  -7  14   41.75   11.16
  -5  -7  14   34.63   14.39
   5  -7 -14   47.70   18.43
  -5  -7  14   41.96   14.18
  -5  -7  14   13.64   11.88
   5  -7 -12  276.43   41.62
  -5   7  12  184.90   36.84
  -5  -7  12  254.56   30.82
  -5  -7  12  278.71   32.93
  -5  -7  12  278.66   32.93
  -5  -7  12  183.83   32.99
  -5  -7  10   45.11   12.12
  -5  -7  10   40.30   10.99
  -5   7  10   20.87   15.55
  -5  -7  10   49.45   14.60
  -5   7  10   17.56   10.64
  -5  -7  10   29.19   10.87
  -5  -7   8 1636.68  133.97
  -5  -7   8 1538.50  133.73
  -5   7   8 1644.70  136.27
  -5  -7   8 1565.76  136.42
  -5  -7   8 1447.87  132.25
  -5   7   8 1475.75  142.51
  -5  -7   6 1135.73   99.94
  -5   7   6 1118.76   98.95
  -5   7   4  158.03   25.96
  -5  -7   4  129.39   18.20
  -5   7   4  148.68   18.41
  -5   7   2   28.95    7.62
  -5  -7   2   21.92    6.85
  -5   7   2   45.20   14.64
  -5   7   0 2059.92  176.45
  -5  -7  -2  592.85   55.69
  -5  -7  -2  520.47   54.24
  -5  -7  -2  608.62   55.95
  -5  -7  -4  198.76   27.10
  -5  -7  -4  230.69   28.60
  -5  -7  -4  225.96   30.21
  -5  -7  -4  238.38   29.36
  -5   7  -4  231.35   27.69
  -5  -7  -6  377.17   37.70
  -5   7  -6  369.45   40.86
  -5  -7  -6  321.28   39.88
  -5  -7  -6  417.37   45.49
  -5   7  -6  277.12   40.53
  -5   7  -6  359.55   40.13
  -5  -7  -8  222.51   26.47
  -5   7  -8  178.63   25.30
  -5   7  -8  233.67   30.10
  -5  -7  -8  183.68   28.09
   5  -7   8  198.07   27.12
  -5  -7  -8  181.80   30.84
  -5  -7  -8  183.40   27.79
   5  -7  10  504.87   57.80
  -5  -7 -10  672.65   60.24
  -5   7 -10  658.77   60.80
  -5  -7 -10  573.00   67.43
  -5   7 -12  363.44   42.73
   5  -7  12  479.15   47.36
   5  -7  14  101.21   16.76
  -5   7 -14   52.46   13.68
  -5  -8  19   57.38   12.72
  -5  -8  17  478.94   48.77
  -5  -8  15   22.65   15.23
  -5  -8  15    8.96   13.92
  -5  -8  13   -2.60    7.33
  -5  -8  13   12.19   10.02
  -5  -8  13    9.15    9.69
   5  -8 -13    6.00   11.39
  -5   8  13   18.57   15.75
  -5  -8  11   99.50   18.86
  -5  -8  11   73.11   16.06
  -5  -8  11   83.53   16.44
   5  -8 -11   64.41   19.32
  -5   8  11   95.09   24.50
  -5  -8   9  116.09   17.63
  -5  -8   9   92.94   16.44
  -5  -8   9   92.31   17.16
  -5   8   9   53.69   19.59
  -5  -8   7    2.29    6.74
  -5  -8   7    2.30    6.17
  -5  -8   7   11.60    7.88
  -5  -8   5  113.14   16.57
  -5  -8   5  119.60   18.34
  -5   8   3   30.27   12.24
  -5  -8   1 1108.47  100.63
  -5   8   1 1254.72  108.21
  -5  -8  -1  789.12   73.11
  -5  -8  -1  863.74   73.00
  -5   8  -1  710.46   72.42
  -5  -8  -1  755.03   71.85
  -5   8  -3   61.50   13.58
  -5  -8  -3   52.09   13.65
  -5  -8  -5 2315.03  191.64
  -5   8  -5 2156.89  189.12
  -5   8  -5 2241.09  189.90
  -5  -8  -7  673.68   64.84
  -5   8  -7  617.65   63.10
   5  -8   7  586.50   61.74
   5  -8   9    8.39   10.64
  -5  -8  -9   20.30   12.86
  -5  -8  -9    7.18   11.00
   5  -8  11   44.95   12.71
   5  -8  13   40.87   14.63
   5  -8  15   23.31    7.43
  -5   8 -15    1.35    7.98
  -5  -9  18  134.40   18.60
  -5  -9  16  -16.83   13.54
  -5  -9  16   -2.56   13.89
  -5  -9  14  861.94   80.08
  -5  -9  14  764.97   76.01
  -5  -9  14  905.47   80.69
   5  -9 -12   44.24   18.32
  -5   9  12   44.94   19.01
  -5  -9  12   29.20   12.85
  -5  -9  12   21.48   10.35
   5  -9 -10   64.28   18.40
   5  -9 -10   37.45   15.69
  -5   9  10   61.07   21.24
  -5  -9  10   62.43   13.84
  -5  -9  10   70.95   14.86
   5  -9  -8 1482.51  146.74
  -5  -9   8 1574.39  140.54
  -5  -9   8 1786.94  143.45
  -5  -9   8 1729.53  143.49
  -5   9   6  187.78   33.53
  -5  -9   6  208.47   27.04
  -5  -9   6  226.30   27.13
  -5  -9   4  152.71   20.68
  -5   9   4  186.07   30.65
  -5  -9   2   -2.48    7.88
  -5  -9   2   -1.98    8.41
  -5   9   2   -7.82   10.49
  -5   9   0  109.65   16.76
  -5  -9   0   76.47   15.36
  -5   9   0   73.40   17.20
  -5   9  -2   59.11   13.02
  -5  -9  -2   55.85   14.64
  -5   9  -4  170.85   24.02
  -5  -9  -4  151.98   24.71
  -5  -9  -6  784.10   73.60
   5  -9   6  768.84   71.98
  -5   9  -6  660.76   70.23
  -5  -9  -8    3.59   10.98
  -5  -9  -8   -3.48    9.77
   5  -9   8   -8.96   12.66
  -5   9  -8   23.85   12.12
  -5  -9 -10  208.79   30.74
   5  -9  10  186.64   27.72
   5  -9  12  196.01   29.31
   5  -9  14    8.50    8.91
  -5 -10  19   15.00    6.29
  -5 -10  17  105.52   17.91
  -5 -10  17  100.96   17.22
  -5 -10  15   83.97   20.05
  -5 -10  15   65.92   17.91
  -5 -10  13  377.94   42.64
  -5 -10  13  363.42   44.10
  -5 -10  13  380.64   41.09
  -5 -10  11   19.26    9.97
  -5 -10  11   24.80   10.26
  -5  10  11   -6.60   13.77
   5 -10 -11   19.27   11.61
   5 -10  -9   43.03   14.73
   5 -10  -9   37.46   16.42
  -5 -10   9   52.44   13.68
  -5 -10   9   58.76   12.96
  -5 -10   9   66.71   15.53
  -5 -10   7  110.59   19.57
  -5 -10   7  140.57   21.26
  -5  10   5   66.96   19.43
  -5 -10   5   43.14   11.57
  -5 -10   5   49.88   12.80
  -5 -10   3  411.69   42.78
  -5 -10   3  545.25   48.86
  -5  10   3  502.33   55.27
  -5 -10   3  376.34   42.32
  -5  10   1  247.54   28.39
  -5  10   1  218.83   32.93
  -5 -10   1  257.28   31.19
  -5 -10   1  221.72   28.49
  -5  10  -1    6.85    8.00
  -5 -10  -1    5.38    7.58
  -5 -10  -3   15.73    9.87
  -5  10  -3   42.34   11.20
  -5 -10  -3   30.34   12.00
  -5 -10  -5  447.29   49.69
  -5  10  -5  487.21   48.95
  -5  10  -5  402.62   46.74
  -5 -10  -7  384.80   45.93
  -5 -10  -7  435.54   47.65
   5 -10   7  357.54   44.09
  -5  10  -7  405.11   44.67
   5 -10   9   11.68   12.62
  -5 -10  -9    3.40   11.52
  -5 -10  -9  -10.68   11.69
   5 -10  11    6.83   11.62
   5 -10  11   22.82   16.78
   5 -10  13   42.00   13.01
  -5 -11  18   33.81    8.40
  -5 -11  18   38.08    8.91
  -5 -11  16   15.44   12.47
  -5 -11  16   26.60   11.74
  -5 -11  14  528.69   57.76
  -5 -11  14  582.26   56.41
  -5 -11  14  705.25   61.66
  -5 -11  12    5.29   10.76
  -5 -11  10   57.60   16.17
  -5 -11  10   72.07   16.06
  -5 -11  10  101.58   16.81
   5 -11  -8  240.22   39.27
  -5  11   8  345.14   48.58
  -5 -11   8  248.61   33.81
  -5 -11   8  287.62   32.04
  -5 -11   8  332.04   36.33
  -5  11   6   64.44   21.74
  -5 -11   6  102.54   17.69
  -5 -11   6   79.76   16.93
  -5 -11   6  119.45   20.38
  -5  11   4   -5.24   10.89
  -5 -11   4    4.43    6.51
  -5 -11   4    2.82    8.64
  -5 -11   4   15.16    9.63
  -5 -11   2   29.72   12.26
  -5  11   2   22.28   13.25
  -5 -11   2   25.18    9.13
  -5 -11   0   63.70   16.51
  -5 -11   0   49.71   15.16
  -5  11   0   38.97   10.97
  -5 -11   0   51.08   12.85
  -5 -11  -2  310.49   38.22
  -5 -11  -2  342.15   39.21
  -5  11  -2  264.60   34.20
  -5 -11  -2  352.49   38.59
  -5 -11  -4  830.20   76.01
  -5 -11  -4  779.45   75.34
  -5  11  -4  691.30   71.47
  -5 -11  -6  -10.78   13.28
  -5  11  -6   14.17    9.91
   5 -11   6   19.46   13.48
  -5 -11  -6    3.50   10.29
  -5 -11  -8  262.06   35.96
   5 -11   8  293.01   36.89
  -5 -11  -8  260.38   35.45
  -5 -11 -10   91.21   21.27
   5 -11  10   70.51   18.95
   5 -11  12  130.73   19.49
   5 -11  12  160.98   23.07
   5 -11  14   80.39   12.19
  -5 -12  17   60.84   11.21
  -5 -12  15  128.88   20.14
   5 -12 -15  112.71   18.82
  -5 -12  15  136.53   19.96
  -5 -12  15  172.83   22.54
  -5 -12  13  300.68   34.62
  -5 -12  13  290.48   33.77
  -5 -12  13  310.08   37.22
  -5 -12  11  455.06   50.22
  -5 -12  11  580.97   55.73
  -5 -12   9    3.26    9.97
  -5 -12   9  -14.74   12.25
  -5 -12   9    2.80    9.48
  -5 -12   9    6.70    6.28
   5 -12  -9    5.07   10.53
  -5  12   9    6.73   12.76
  -5 -12   7  183.18   27.36
  -5 -12   7  174.39   24.88
  -5 -12   7  167.16   24.77
   5 -12  -7  130.76   28.60
  -5  12   7  115.16   29.37
  -5 -12   5  170.29   25.95
  -5 -12   5  174.60   23.44
  -5  12   5  157.09   32.47
  -5 -12   5  126.23   23.45
  -5  12   3  215.69   33.86
   5 -12  -3  171.57   28.49
  -5 -12   3  151.69   25.44
  -5 -12   1   25.54   12.24
  -5 -12   1   26.31   12.91
  -5 -12   1   23.43   10.04
   5 -12  -1   13.71   14.09
  -5 -12  -1   36.54   13.89
  -5 -12  -1   11.96    9.27
  -5 -12  -3  227.64   30.82
  -5 -12  -3  173.85   27.90
   5 -12   5   16.51   14.87
  -5  12  -5   16.41   10.45
  -5 -12  -7  114.89   23.55
  -5  12  -7  141.56   21.07
   5 -12   7  105.97   23.97
  -5 -12  -7  114.90   22.97
  -5 -12  -9   74.68   20.03
   5 -12   9   68.87   19.38
   5 -12  11    5.48   11.09
   5 -12  11   13.48   11.29
   5 -12  13   21.20    8.35
  -5 -13  16   -1.24    7.51
  -5 -13  14  197.45   23.73
  -5 -13  14  264.27   29.64
  -5 -13  14  244.66   27.27
  -5 -13  12  224.44   31.03
  -5 -13  12  224.34   31.18
  -5 -13  12  248.20   30.69
  -5 -13  10   -2.78   15.85
  -5 -13  10    2.94   10.30
  -5 -13  10   19.81   12.61
  -5 -13   8   64.07   17.41
  -5 -13   8   66.29   17.47
  -5 -13   8   39.26   14.52
  -5 -13   6   29.03   13.73
  -5 -13   6   15.50    9.38
  -5 -13   6   30.11   12.83
   5 -13  -6    5.66   11.82
  -5  13   6    6.13   11.69
  -5 -13   4    9.70   10.26
  -5 -13   4    2.22    6.53
  -5  13   4   -5.39   10.23
  -5 -13   4   -3.13   11.26
   5 -13  -2  254.54   38.40
  -5 -13   2  294.44   36.51
  -5 -13   0   37.28   15.48
   5 -13   0   14.99   13.70
  -5 -13   0   59.38   14.47
  -5 -13  -2  295.88   37.59
  -5 -13  -2  326.99   38.70
   5 -13   2  286.81   43.62
   5 -13   2  292.49   37.94
  -5 -13  -2  251.78   34.84
  -5  13  -4  181.69   24.77
  -5 -13  -4  142.21   25.60
  -5 -13  -6  451.12   47.84
  -5  13  -6  340.66   40.73
   5 -13   6  449.37   48.07
  -5 -13  -8  108.33   21.69
   5 -13   8   85.61   21.85
  -5 -13  -8   99.41   21.16
   5 -13  10  376.85   39.42
   5 -13  10  333.95   37.69
   5 -13  12   51.68    9.01
   5 -13  12   66.91   12.30
  -5 -14  15   13.52    7.66
  -5 -14  13   24.84   10.31
  -5 -14  13   45.24   10.41
  -5 -14  11  593.52   62.70
  -5 -14  11  759.85   65.51
  -5 -14   9   40.96   14.26
  -5 -14   9   19.23   11.74
  -5 -14   9   28.02   14.66
  -5 -14   7   53.56   15.18
  -5 -14   7   27.55   13.37
  -5 -14   7   24.92   14.73
  -5 -14   5  269.39   32.95
  -5 -14   5  274.25   35.95
  -5 -14   5  347.53   38.60
  -5 -14   3   67.30   16.93
  -5 -14   3   66.45   18.18
  -5 -14   1    3.34   11.70
   5 -14  -1    6.00   12.19
  -5 -14  -1   89.52   19.45
  -5 -14  -1   91.17   19.14
   5 -14   1   66.06   20.21
  -5 -14  -1   68.99   16.44
  -5 -14  -3   35.67   14.95
  -5  14  -3   43.01   13.27
  -5 -14  -3   58.31   16.20
   5 -14   3   34.70   19.59
  -5 -14  -5   70.10   20.25
  -5 -14  -5  118.57   22.78
   5 -14   5  143.12   26.70
   5 -14   7   54.55   17.11
  -5 -14  -7   17.01   14.45
   5 -14   9  309.42   32.90
  -5 -14  -9  253.20   32.19
   5 -14  11   28.72    7.62
   5 -14  11   23.02    9.14
  -5 -15  14   11.07    7.56
  -5 -15  12   22.04   11.39
  -5 -15  12   14.30    8.50
  -5 -15  12   14.03    8.42
  -5 -15  10    6.11   10.13
  -5 -15  10   24.63   12.83
  -5 -15   8    2.47   11.33
  -5 -15   8   34.07   16.04
  -5 -15   8   17.41   13.35
  -5 -15   6   11.01   11.45
  -5 -15   6    2.65   14.23
  -5 -15   4    5.83   15.83
  -5 -15   4    9.36   13.76
  -5 -15   2  301.51   35.89
  -5 -15   2  243.75   36.01
   5 -15  -2  238.57   32.64
   5 -15   0   -5.64   14.55
  -5 -15   0   -9.32   12.63
  -5 -15   0   12.61   12.54
  -5 -15  -2   18.05   15.33
  -5  15  -2    2.09    9.57
   5 -15   2   11.50   14.64
  -5 -15  -2   18.72   11.81
  -5 -15  -4  370.25   41.98
   5 -15   6  269.93   33.38
  -5 -15  -6  243.38   32.01
   5 -15   8   87.46   16.23
   5 -15   8   81.52   16.69
  -5 -15  -8   63.50   14.86
   5 -15  10   72.33   11.74
  -5 -16  11   58.54   11.07
  -5 -16   7  107.03   19.18
  -5 -16   5  133.43   22.58
  -5 -16   5  122.67   22.87
  -5 -16   3  207.30   30.44
  -5 -16   3  231.32   31.36
  -5 -16   1    5.47   14.85
   5 -16  -1    4.55   12.35
  -5 -16   1   -8.25   13.79
  -5 -16   1   -5.57   11.33
   5 -16   1  426.17   47.36
  -5 -16  -1  476.23   48.92
   5 -16   3  496.67   51.44
  -5 -16  -5    1.89    9.61
  -5 -16  -5   -9.08   11.23
   5 -16   7    3.04    8.55
   5 -16   7    1.64   10.02
  -5 -16  -7   -3.57    8.55
   5 -16   9  621.35   48.80
   5 -16   9  493.10   47.70
  -5 -17  10    3.31    5.63
  -5 -17  10    2.63    6.87
  -5 -17   8   18.85    7.60
  -5 -17   8   17.48   10.05
  -5 -17   6   35.04   11.63
  -5 -17   6    8.15   11.05
  -5 -17   4  308.38   34.97
  -5 -17   4  318.88   35.97
  -5 -17   2  214.13   28.60
  -5 -17   2  209.77   27.56
  -5 -17   2  201.24   27.74
  -5 -17   0   38.85   13.98
  -5 -17   0   66.02   16.22
  -5 -17   0   89.11   17.76
   5 -17   2   31.18   12.48
  -5 -17  -2   42.65   13.97
  -5 -17  -4  155.98   21.99
   5 -17   4  193.53   22.66
  -5 -17  -4  162.16   21.34
  -5 -17  -6  129.92   17.44
  -5 -18   7   -1.28    6.61
  -5 -18   5    7.63    8.79
  -5 -18   5    5.82    7.21
  -5 -18   5    5.38    6.96
  -5 -18   3   63.16   13.43
  -5 -18   3   62.43   13.15
  -5 -18   3   73.45   14.26
  -5 -18   1   -3.44    8.25
  -5 -18   1    5.03    8.76
  -5 -18  -3  409.55   38.56
   5 -18   5   44.63    7.79
  -5 -19   2  176.15   18.90
  -5 -19   0   35.51    7.77
   6   0 -20   28.01   14.00
  -6   0  18   23.33   15.75
  -6   0  16 1709.58  131.26
   6   0 -16 1087.01  135.65
  -6   0  14 3330.11  271.50
   6   0 -14 3079.75  277.44
   6   0 -12  489.15   55.56
  -6   0  12  464.88   54.20
  -6   0  12  493.32   50.40
  -6   0  12  539.33   52.68
  -6   0  10  519.55   60.54
   6   0 -10  680.15   61.77
  -6   0   8  431.47   48.32
  -6   0   8  368.28   45.62
   6   0  -8  499.16   45.29
  -6   0   6  157.29   24.70
  -6   0   6  201.77   25.99
  -6   0   4    7.31    9.70
  -6   0   2 2709.60  225.28
  -6   0   0  399.89   41.59
  -6   0  -2 1186.27  109.62
  -6   0  -2 1258.69  109.03
  -6   0  -4 3438.99  288.37
  -6   0  -6  140.96   20.96
  -6   0  -6  129.66   24.90
  -6   0  -6  168.72   23.42
  -6   0  -8   54.67   17.72
  -6   0  -8   37.84   13.29
  -6   0 -10  777.74   86.34
  -6   0 -10  763.23   75.92
  -6   0 -12   -3.48   11.05
  -6   0 -14   72.69   19.57
  -6   0 -16   32.97   12.51
   6   1 -21   -1.82    9.86
  -6  -1  19  113.44   21.33
   6   1 -19   90.09   22.90
  -6   1  17  220.03   29.62
  -6  -1  17  154.95   28.17
  -6   1  15   23.08   11.99
  -6  -1  15   16.74   14.02
   6  -1 -15   26.62   12.89
  -6   1  13    3.01   10.52
  -6  -1  13    9.12    7.74
   6  -1 -13   13.73   10.98
   6   1 -13   -8.67    8.22
  -6   1  13    4.08    7.73
  -6  -1  13    2.62    8.30
  -6  -1  11   42.19   10.73
   6  -1 -11   46.94   13.80
   6   1 -11   37.26   12.35
  -6   1  11   85.19   19.74
  -6   1  11   48.46   12.54
  -6  -1  11   35.94   11.22
  -6  -1  11   41.87   11.86
  -6   1   9  750.85   76.32
   6  -1  -9  794.15   74.15
   6   1  -9  779.32   72.57
  -6   1   7 1046.93   91.34
  -6   1   7  912.45   89.72
   6   1  -7  960.90   84.48
  -6   1   5   89.79   17.41
  -6   1   5   77.75   17.30
   6   1  -5   96.92   11.67
  -6   1   3  129.42   17.39
   6   1  -3   63.38    6.59
  -6   1   1   27.82   10.66
  -6   1  -1  430.66   44.97
  -6   1  -1  449.83   46.43
  -6   1  -3   43.21   13.27
  -6   1  -5  216.96   31.71
  -6   1  -5  238.81   27.78
  -6   1  -7  100.20   18.67
  -6   1  -7   68.02   19.21
  -6   1  -7  117.62   18.46
  -6   1  -9   59.96   18.90
  -6   1  -9   92.41   18.53
  -6   1 -11   -6.10   10.34
  -6   1 -11    3.50   10.29
  -6   1 -13    6.67   12.98
  -6   1 -15   10.31   13.49
  -6   1 -17    4.24    7.59
  -6   2  22  369.89   33.86
  -6  -2  20   33.78   12.31
   6   2 -20   28.45   14.02
   6  -2 -20   35.80   14.26
  -6  -2  18  132.07   24.41
   6   2 -18   96.16   23.55
   6  -2 -18  128.50   24.49
   6  -2 -16  273.34   41.46
  -6  -2  16  268.10   36.44
  -6   2  16  254.04   34.45
   6  -2 -16  300.70   46.79
   6   2 -16  284.81   43.08
  -6  -2  16  299.94   34.31
   6  -2 -14  570.91   64.98
  -6   2  14  590.91   58.01
  -6  -2  14  512.36   56.93
  -6  -2  14  519.63   55.26
  -6  -2  12   64.72   13.69
  -6   2  12   77.93   16.13
  -6  -2  12   70.77   15.85
   6  -2 -12   72.37   18.41
  -6   2  12   83.32   19.99
  -6  -2  12   41.26   13.21
   6   2 -10  391.53   44.06
  -6   2  10  442.64   49.77
  -6   2  10  452.68   43.68
  -6  -2  10  368.39   41.98
  -6  -2  10  416.83   42.62
  -6  -2   8 1045.12   99.27
  -6   2   8 1114.66  100.04
  -6   2   8 1300.24  103.14
   6   2  -8  962.63   92.89
  -6   2   6  110.05   21.73
  -6   2   6  144.76   21.72
  -6  -2   6  154.72   22.22
   6   2  -6  127.63   15.17
  -6   2   4 2927.48  237.98
  -6   2   4 2773.92  235.78
  -6  -2   4 2805.63  236.06
  -6   2   2 1663.69  147.02
  -6   2   2 1647.72  145.26
  -6  -2   2 1814.14  146.36
  -6   2   0    2.23    7.58
  -6  -2   0   15.81    9.00
  -6   2  -2  187.11   25.01
  -6  -2  -2  193.02   25.73
  -6   2  -2  171.55   25.75
  -6  -2  -2  194.61   26.39
  -6  -2  -4 1175.74  104.97
  -6   2  -4 1075.04  103.56
  -6  -2  -6  916.76   92.11
  -6   2  -6 1060.49   93.59
  -6   2  -6 1153.73   94.13
  -6  -2  -6 1038.91   92.87
  -6   2  -6  970.38   98.89
  -6  -2  -6 1056.96  100.07
  -6  -2  -8   31.51   12.02
  -6   2  -8   29.66   11.63
  -6  -2  -8   39.43   14.18
  -6   2  -8   75.67   20.28
  -6   2 -10   27.17   13.57
  -6  -2 -10    6.55   11.19
  -6  -2 -10   17.18   13.79
  -6   2 -10   23.44   14.96
  -6   2 -12  169.94   27.39
  -6  -2 -12  167.46   27.13
  -6  -2 -14  212.13   30.36
  -6   2 -14  230.33   31.28
  -6   2 -16  151.96   22.30
  -6  -2 -16  159.83   22.00
  -6  -3  21   71.14   13.36
  -6   3  21   86.32   14.73
   6   3 -21   42.02   11.11
   6  -3 -21   38.67   10.66
  -6  -3  19  345.29   42.66
   6  -3 -19  402.82   46.64
  -6  -3  17  288.84   37.36
  -6   3  15  195.81   27.72
  -6  -3  15  177.20   27.52
   6  -3 -15  200.91   33.69
   6  -3 -15  184.82   37.22
  -6  -3  15  146.57   24.47
   6  -3 -13  210.36   35.13
  -6  -3  13  213.63   28.39
  -6   3  13  253.13   37.81
  -6  -3  13  204.97   28.86
  -6   3  13  267.39   31.75
  -6  -3  11  438.85   48.80
  -6  -3  11  476.75   49.00
  -6  -3  11  498.86   50.54
  -6   3  11  568.85   51.78
  -6   3  11  461.84   56.06
  -6   3   9 1105.49  100.92
  -6   3   9 1030.21   98.36
  -6  -3   9  991.71   97.65
  -6   3   7  781.42   74.27
  -6   3   7  683.99   71.49
  -6  -3   7  753.17   72.39
  -6   3   5   -7.73   10.01
  -6  -3   5   10.42    9.88
  -6   3   5   -3.08   10.12
  -6   3   3    6.65    8.84
  -6  -3   3   13.67   10.24
  -6   3   3    5.56    9.74
  -6  -3   1  186.11   23.70
  -6   3   1  173.50   22.87
  -6  -3  -1 2504.97  204.66
  -6   3  -1 2367.49  204.06
  -6  -3  -3  491.18   52.21
  -6   3  -3  488.63   52.20
  -6  -3  -5 1450.48  130.73
  -6  -3  -5 1693.70  139.87
  -6   3  -5 1489.47  137.85
  -6   3  -5 1706.15  133.42
  -6  -3  -5 1576.83  131.30
  -6   3  -5 1350.25  130.18
  -6  -3  -7   85.74   21.24
  -6   3  -7  112.60   20.95
  -6   3  -7  101.10   18.95
  -6  -3  -7  141.09   20.59
  -6  -3  -9  192.00   34.37
  -6   3  -9  176.85   34.11
  -6   3  -9  205.49   28.36
  -6  -3  -9  198.67   28.02
  -6  -3 -11   58.78   18.63
  -6   3 -11   78.99   22.41
  -6   3 -11   62.07   17.51
  -6  -3 -11   55.80   16.26
  -6   3 -13   15.87   13.21
  -6  -3 -13    6.07   11.25
  -6   3 -15   65.53   16.68
  -6  -3 -15   54.23   16.04
  -6  -4  20   98.69   17.77
   6   4 -20  136.03   19.40
  -6  -4  18  100.53   21.45
   6  -4 -18   73.38   19.73
   6   4 -18   69.02   18.89
  -6  -4  16   88.39   20.86
  -6  -4  16   89.27   18.41
  -6  -4  16   58.80   20.30
  -6   4  16   94.22   23.93
  -6   4  14   36.56   15.61
  -6  -4  14   39.03   11.83
   6  -4 -14   81.46   20.80
  -6  -4  14   41.46   12.39
  -6  -4  14   52.02   17.33
  -6   4  14    5.43   12.53
  -6   4  12   15.11   13.56
  -6  -4  12   25.21    9.40
  -6  -4  12   25.87   10.70
  -6   4  12    8.30    8.23
   6  -4 -12    9.51    9.10
  -6  -4  12   33.19   12.25
  -6   4  12   19.15   13.52
  -6  -4  12   -4.57   11.70
  -6  -4  10  175.55   23.53
  -6  -4  10  164.26   22.65
  -6   4  10  169.53   23.68
  -6  -4  10  169.84   23.40
  -6   4  10  232.39   31.30
  -6  -4  10  149.96   26.74
  -6   4  10  153.27   28.23
  -6   4   8  557.48   55.82
  -6  -4   8  420.91   49.86
  -6   4   8  448.17   50.98
  -6   4   6  144.08   21.44
  -6  -4   6  125.43   21.01
  -6   4   6  118.61   22.75
  -6  -4   4   91.26   17.43
  -6   4   4  109.10   17.64
  -6   4   2 1018.10   87.47
  -6   4   2  891.48   82.54
  -6  -4   2  901.78   83.34
  -6  -4   0  265.62   31.09
  -6   4   0  282.80   31.42
  -6   4  -2  394.07   43.90
  -6  -4  -2  472.69   45.29
  -6  -4  -2  393.15   45.20
  -6  -4  -4  147.42   20.32
  -6   4  -4  135.47   19.59
  -6  -4  -4  165.87   20.45
  -6  -4  -4  140.68   24.57
  -6   4  -4  129.32   23.45
  -6  -4  -6 1048.65  100.04
  -6   4  -6 1061.37  100.64
  -6   4  -6 1059.12   93.05
  -6  -4  -6  994.85   91.95
  -6   4  -6  919.22   92.91
  -6  -4  -6 1029.08   93.04
  -6   4  -6 1024.98   92.86
  -6  -4  -6 1014.37   92.51
  -6   4  -6 1089.45   94.38
  -6  -4  -8   39.84   14.97
  -6   4  -8   46.50   17.81
  -6   4  -8   26.86   12.03
  -6  -4  -8   56.44   14.32
  -6  -4 -10 2089.32  213.48
  -6   4 -10 2491.55  218.46
  -6   4 -10 2649.99  207.87
  -6  -4 -10 2364.68  205.46
  -6   4 -12  200.93   29.84
  -6  -4 -12  196.25   28.45
  -6  -4 -14    7.45   13.49
  -6   4 -14    7.80   13.79
  -6   4 -16    7.61    8.77
  -6  -5  21  244.79   25.06
   6   5 -19  421.44   46.43
  -6  -5  19  523.09   48.59
   6  -5 -17   18.65   14.93
   6   5 -17   15.19   12.91
  -6  -5  17   64.87   16.34
  -6  -5  17   65.78   20.15
  -6  -5  15   12.47    8.23
   6  -5 -15   17.27   12.94
  -6  -5  15   14.86   11.01
  -6   5  15   -5.39   10.25
  -6  -5  15   15.57   13.94
  -6   5  13   11.04   12.39
  -6  -5  13    2.65    8.41
  -6  -5  13   -9.26   11.11
   6  -5 -13   -5.38   11.17
  -6   5  13  -10.14   12.17
  -6  -5  13   -4.86   10.10
  -6  -5  13    5.94   10.09
  -6  -5  11  386.31   40.78
  -6  -5  11  354.20   40.52
  -6   5  11  405.11   50.50
  -6  -5  11  370.08   47.40
  -6   5  11  358.75   46.58
  -6  -5  11  345.42   40.53
  -6  -5   9  222.99   25.43
  -6  -5   9  152.87   22.66
  -6  -5   9  178.99   24.43
  -6   5   9  163.60   27.24
  -6  -5   9  180.98   28.42
  -6   5   9  231.80   33.85
  -6   5   7  280.07   41.72
  -6  -5   7  394.02   41.15
  -6   5   7  355.93   39.99
  -6   5   5    9.81    7.52
  -6  -5   5    5.10    9.20
  -6   5   3  361.35   36.80
  -6  -5   3  402.18   38.18
  -6   5   1  227.85   26.13
  -6  -5   1  192.85   25.65
  -6   5   1  226.45   29.50
  -6   5  -1 2597.27  211.89
  -6  -5  -1 2452.50  211.14
  -6  -5  -3   51.85   11.77
  -6   5  -3   60.20   14.80
  -6  -5  -3   58.34   13.06
  -6  -5  -3   42.93   14.08
  -6  -5  -5  457.15   49.84
  -6  -5  -5  614.61   58.68
  -6   5  -5  502.56   56.02
  -6   5  -5  571.59   50.79
  -6  -5  -5  461.09   48.46
  -6   5  -5  564.38   52.67
  -6  -5  -5  481.50   50.08
  -6   5  -5  452.70   48.82
  -6  -5  -5  468.30   48.99
  -6   5  -5  460.78   50.19
  -6  -5  -7  401.18   46.54
  -6   5  -7  354.80   50.75
  -6  -5  -7  437.99   53.01
  -6   5  -7  502.82   49.41
  -6   5  -7  468.31   47.20
  -6  -5  -7  419.81   45.49
  -6  -5  -9   26.66   16.47
  -6   5  -9   10.98   16.31
  -6   5  -9   28.00   12.60
  -6  -5  -9   46.83   13.35
   6  -5  11    2.69    8.84
  -6   5 -11    9.52   10.42
  -6  -5 -11    5.97    9.48
  -6   5 -13    8.16   13.66
  -6  -5 -13    2.58   13.66
  -6   5 -15   12.51   10.33
  -6   6  20   57.88   11.46
  -6  -6  20   54.64   12.17
   6   6 -18  220.92   27.29
  -6  -6  18  158.85   25.01
  -6  -6  18  249.23   30.33
  -6  -6  16  -11.10   15.09
   6  -6 -14    6.46   12.26
  -6   6  14   23.16   15.52
  -6  -6  14    2.64    7.07
  -6  -6  14   -3.18   10.44
   6  -6 -14   11.54   11.99
  -6  -6  14  -15.29   10.69
  -6   6  14    5.06    8.58
  -6  -6  14   14.73   11.78
  -6  -6  12    2.68    7.88
  -6   6  12   -5.70   10.82
  -6  -6  12   -8.75    9.25
  -6   6  12   -4.61   11.06
  -6  -6  12    4.48    8.50
  -6  -6  12    2.94    9.00
  -6  -6  10  249.12   31.42
  -6  -6  10  277.75   33.45
  -6   6  10  312.43   43.90
  -6   6  10  317.28   39.46
  -6  -6  10  242.46   35.40
  -6  -6  10  272.10   32.66
  -6   6   8    9.24   10.42
  -6  -6   8   16.21   10.70
  -6   6   8   12.83    9.08
  -6  -6   8    6.90    7.37
  -6  -6   8   24.94    9.08
  -6  -6   6  270.16   35.26
  -6   6   6  363.69   37.33
  -6  -6   4   74.88   14.89
  -6   6   4   80.98   14.84
  -6   6   4  106.92   20.14
  -6  -6   2   27.60    9.25
  -6   6   2    6.12    5.85
  -6   6   2   23.29   10.62
  -6   6   0  800.72   78.67
  -6   6   0  859.53   76.50
  -6  -6   0  836.50   76.43
  -6  -6  -2 2413.84  198.61
  -6  -6  -2 2338.80  198.53
  -6   6  -4 1100.72  103.05
  -6  -6  -4 1211.16  103.54
  -6   6  -4 1234.92  106.71
  -6  -6  -4 1191.37  105.59
  -6  -6  -4 1120.14  105.59
  -6  -6  -4 1180.17  110.15
  -6   6  -4 1262.79  106.32
  -6   6  -6  308.05   35.71
  -6  -6  -6  281.66   34.63
  -6   6  -6  355.30   39.21
  -6  -6  -6  413.97   40.49
  -6   6  -6  343.14   38.48
  -6  -6  -6  312.09   38.16
  -6   6  -6  215.27   37.48
  -6  -6  -6  357.26   43.86
  -6   6  -8 1548.25  123.87
  -6  -6  -8 1335.28  121.39
  -6  -6  -8 1363.36  131.15
  -6   6  -8 1383.27  132.16
   6  -6   8 1246.44  120.18
  -6   6  -8 1459.32  125.21
  -6  -6 -10  847.08  102.86
  -6   6 -10 1048.80   96.73
  -6  -6 -10 1195.91   97.72
  -6   6 -12  456.47   46.70
  -6  -6 -12  452.89   45.92
   6  -6  12  384.57   44.59
  -6   6 -14    5.74    9.74
  -6  -7  19  208.58   25.72
   6   7 -17   51.95   12.96
  -6  -7  17   49.21   15.66
  -6  -7  15  457.48   50.08
  -6  -7  15  473.49   49.89
  -6  -7  15  436.21   46.24
  -6  -7  13   35.56   11.44
   6  -7 -13   30.58   18.16
  -6   7  13   12.20   12.95
  -6  -7  13   40.04   14.32
  -6  -7  13   40.48   14.52
  -6  -7  13   45.79   13.95
  -6   7  11   29.30   15.71
  -6  -7  11    8.22    9.00
  -6  -7  11    4.03    7.65
  -6   7  11   -4.03    9.03
  -6  -7  11   -2.91    8.90
  -6  -7   9  431.37   46.70
  -6   7   9  552.34   60.14
  -6   7   9  504.50   51.15
  -6  -7   9  439.15   50.05
  -6  -7   9  370.16   44.53
  -6  -7   9  474.22   47.31
  -6   7   7   10.66    7.54
  -6  -7   7   14.12    8.67
  -6  -7   7    2.30    6.53
  -6  -7   7   20.34    8.82
  -6   7   5  472.02   47.14
  -6  -7   5  422.32   44.88
  -6   7   5  442.28   44.66
  -6   7   5  429.26   52.31
  -6   7   3    3.83   10.26
  -6   7   3   -1.95    5.23
  -6  -7   3    2.05    6.26
  -6  -7   3   13.22    8.76
  -6   7   1  137.88   22.38
  -6  -7   1  103.49   17.18
  -6  -7   1  101.35   16.67
  -6   7   1  114.21   17.03
  -6  -7   1  112.59   17.26
  -6  -7  -1  160.42   23.06
  -6   7  -1  189.33   24.74
  -6  -7  -1  172.54   23.06
  -6   7  -1  145.72   22.25
  -6  -7  -1  211.45   24.97
  -6  -7  -1  167.94   22.93
  -6   7  -3  147.96   21.94
  -6  -7  -3  162.79   22.75
  -6  -7  -3  132.36   21.42
  -6  -7  -5  122.20   17.94
  -6   7  -5   79.58   18.44
  -6  -7  -5  135.34   21.39
  -6  -7  -5  139.23   22.63
  -6   7  -5  116.24   20.76
  -6  -7  -7  469.86   51.02
  -6  -7  -7  459.17   55.65
  -6  -7  -7  411.72   49.38
  -6  -7  -7  535.36   48.61
  -6   7  -7  399.34   46.60
   6  -7   7  426.20   47.81
  -6   7  -7  545.98   52.91
  -6  -7  -9  369.39   51.01
  -6  -7  -9  411.20   44.10
  -6   7  -9  459.68   45.69
   6  -7   9  379.76   43.86
  -6   7 -11    2.55   11.24
   6  -7  11   14.28   11.88
  -6   7 -13  105.75   18.08
   6  -7  13  137.94   19.46
  -6   7 -15  114.85   16.66
  -6  -8  18  276.75   30.73
  -6  -8  16   18.97   14.80
  -6  -8  16   20.63   15.39
  -6  -8  14   11.98   12.72
  -6  -8  14    3.03   14.30
  -6  -8  14   10.28    9.27
  -6  -8  12   95.36   17.90
   6  -8 -12   68.81   22.04
  -6   8  12  126.86   28.51
  -6  -8  12  138.41   22.11
  -6  -8  12   84.03   17.89
  -6   8  10  234.16   40.73
  -6  -8  10  222.82   30.24
  -6  -8  10  321.11   34.20
  -6  -8   8  527.16   48.23
  -6  -8   8  421.89   44.45
  -6  -8   8  381.84   46.32
  -6  -8   8  472.03   47.19
  -6  -8   6  812.52   73.42
  -6   8   6  864.25   85.57
  -6  -8   6  727.68   72.64
  -6  -8   6  821.86   74.25
  -6   8   4   30.84   14.70
  -6   8   4   55.52   11.54
  -6   8   4   17.32    9.96
  -6  -8   4   32.53    8.67
  -6   8   2   -7.84    8.80
  -6  -8   2   -7.26    7.95
  -6   8   2    3.94    7.27
  -6   8   2    4.81    7.90
  -6  -8   2   -1.82    4.37
  -6  -8   2   -2.05    5.77
  -6  -8   0  711.05   66.57
  -6  -8   0  689.11   66.19
  -6   8   0  723.49   67.07
  -6   8   0  561.87   66.84
  -6   8   0  700.18   65.19
  -6  -8   0  782.63   67.18
  -6  -8  -2 1307.74  116.98
  -6   8  -2 1384.09  117.83
  -6  -8  -2 1175.80  116.23
  -6   8  -2 1314.79  116.30
  -6  -8  -2 1455.95  118.52
  -6  -8  -4  234.91   32.49
  -6  -8  -4  285.52   34.02
  -6   8  -4  236.50   31.24
  -6  -8  -6  197.38   30.51
  -6   8  -6  271.79   33.46
  -6  -8  -6  250.10   32.72
   6  -8   8  954.75   84.40
  -6   8  -8  818.00   84.02
   6  -8  10   28.92   11.43
   6  -8  12  151.69   25.81
   6  -8  14   -2.46    6.67
  -6   8 -14   -1.55    9.51
  -6  -9  19   19.34    8.32
  -6  -9  17    4.00   11.39
  -6  -9  17   10.65   11.72
  -6  -9  15  152.36   25.05
  -6  -9  15  115.59   22.01
  -6  -9  15  100.09   17.96
  -6  -9  13  119.18   24.60
  -6  -9  13   91.80   19.88
  -6  -9  13  134.65   20.76
   6  -9 -11   10.61   11.92
  -6   9  11    6.54   12.41
  -6  -9  11   17.32    9.81
  -6  -9  11    2.71    8.00
  -6  -9   9  339.96   39.45
  -6  -9   9  407.12   43.00
  -6  -9   9  393.94   42.56
  -6   9   7   -5.63   14.33
  -6  -9   7    2.52    7.72
  -6  -9   7    7.98    9.03
  -6   9   7   10.29    8.01
  -6  -9   5  561.07   51.93
  -6   9   5  603.17   63.52
  -6  -9   5  470.36   48.83
  -6   9   5  442.11   47.86
  -6   9   3  424.15   47.48
  -6   9   3  290.57   34.47
  -6   9   1   -3.81    8.55
  -6   9   1   10.85    8.44
  -6  -9   1    9.49    7.54
  -6   9  -1  107.75   19.73
  -6  -9  -1  123.89   20.81
  -6  -9  -1  140.39   21.74
  -6   9  -1  136.04   20.30
  -6  -9  -1  100.24   19.39
  -6   9  -3   89.03   17.52
  -6  -9  -3   94.59   18.58
  -6  -9  -3  102.59   19.10
  -6   9  -3   77.02   16.87
  -6   9  -5  353.75   42.28
  -6  -9  -5  352.36   42.72
  -6  -9  -5  351.03   43.01
  -6   9  -5  427.97   43.97
  -6   9  -5  360.23   42.58
  -6  -9  -7  426.61   45.76
   6  -9   7  378.34   43.13
  -6   9  -7  324.64   42.39
   6  -9   9  420.49   45.96
  -6   9 -11    4.92   11.03
   6  -9  11   -3.86   11.69
   6  -9  11   -2.70   13.34
   6  -9  13  289.98   31.39
  -6 -10  18  300.71   31.78
  -6 -10  18  337.47   31.86
  -6 -10  16   80.61   18.39
  -6 -10  16   87.45   17.22
  -6 -10  14  164.45   27.42
  -6 -10  14  142.11   24.10
  -6 -10  14  156.84   22.88
  -6 -10  12 1419.69  129.00
  -6 -10  12 1540.66  130.44
  -6 -10  10   42.13   14.58
  -6 -10  10   57.80   14.86
  -6 -10  10   32.36   10.85
  -6 -10   8  244.67   32.94
  -6  10   8  346.79   48.64
  -6 -10   8  284.96   34.10
  -6 -10   6  221.98   28.80
  -6 -10   6  240.18   30.52
  -6  10   6  259.15   40.74
  -6  10   4  226.19   28.05
  -6 -10   4  217.71   27.50
  -6 -10   4  296.02   33.51
  -6 -10   4  234.91   30.54
  -6  10   4  277.88   40.02
  -6  10   2    2.21    7.49
  -6  10   2    4.41    9.17
  -6 -10   2    4.68    6.59
  -6 -10   0  250.25   33.01
  -6  10   0  247.50   30.89
  -6 -10   0  268.05   32.13
  -6 -10  -2  348.57   42.81
  -6 -10  -2  298.13   41.09
  -6  10  -2  408.49   42.61
  -6 -10  -4  379.69   45.25
  -6  10  -4  380.75   43.51
  -6  10  -4  421.68   45.86
   6 -10   6   76.06   17.50
  -6 -10  -6   27.99   14.23
  -6  10  -6   65.43   16.18
   6 -10   8   70.45   19.45
   6 -10  10   55.52   16.18
   6 -10  12   40.43   13.22
  -6 -11  17   13.92    8.22
  -6 -11  17    8.83    8.59
  -6 -11  17    7.63    8.62
  -6 -11  15   90.70   18.62
  -6 -11  15  118.34   18.09
  -6 -11  15   57.18   13.21
  -6 -11  13  376.18   42.35
  -6 -11  13  416.01   43.27
  -6 -11  11  330.11   37.68
  -6 -11  11  324.38   39.07
  -6 -11  11  370.53   41.55
  -6 -11   9   -2.93   11.10
  -6 -11   9    5.83    8.91
  -6 -11   9    2.19    5.57
   6 -11  -9    4.99    8.46
  -6  11   9  -13.48   16.16
  -6 -11   7  249.36   32.93
  -6  11   7  291.85   44.25
  -6 -11   7  196.58   28.39
  -6 -11   7  238.46   30.68
  -6 -11   5  356.54   38.59
  -6 -11   5  353.47   40.59
  -6  11   5  287.31   46.94
  -6 -11   5  364.25   41.64
  -6  11   3  144.92   29.58
  -6 -11   3  238.93   29.95
  -6 -11   1    3.16    8.91
  -6  11   1    2.51    8.78
  -6 -11   1    7.95    8.42
  -6 -11  -1  144.68   24.04
  -6  11  -1  142.85   21.82
  -6 -11  -1  123.33   21.80
  -6 -11  -3  136.89   23.13
  -6 -11  -3  111.91   21.53
  -6  11  -3  125.78   21.01
  -6  11  -5  483.45   48.91
   6 -11   5  427.78   48.79
  -6 -11  -5  383.39   47.97
   6 -11   7    9.18   15.02
  -6  11  -7   39.14   14.93
   6 -11   9   10.18   14.50
  -6 -11  -9   12.66   14.23
   6 -11  11  164.86   24.49
   6 -11  11  160.24   21.08
   6 -11  13   32.53    8.64
  -6 -12  16   41.37   10.91
  -6 -12  16   42.46   11.64
  -6 -12  14  308.42   33.60
  -6 -12  14  345.41   37.25
  -6 -12  14  292.43   35.71
  -6 -12  12  536.02   56.09
  -6 -12  12  612.84   58.92
  -6 -12  10    5.74   14.16
  -6 -12  10   45.46   15.25
  -6 -12  10   41.25   14.54
  -6 -12   8   -3.35   10.24
  -6 -12   8   11.15    9.45
  -6 -12   8   -5.88   10.28
   6 -12  -8    5.32   10.09
  -6  12   8   -6.62   14.86
  -6 -12   6  200.44   28.22
  -6  12   6  135.71   31.49
  -6 -12   6  156.90   23.41
  -6 -12   6  164.27   25.36
  -6 -12   4  315.77   36.83
  -6 -12   4  435.12   43.65
  -6  12   4  430.41   51.79
  -6 -12   4  309.46   40.40
  -6  12   2  113.12   19.01
   6 -12  -2   92.41   23.39
  -6 -12   2  154.99   24.09
  -6  12   0   32.45   11.33
  -6 -12   0   14.48    9.01
  -6 -12  -2    6.84   10.05
  -6 -12  -2    9.59   11.19
  -6  12  -2    5.12    7.22
  -6 -12  -4   59.36   17.25
  -6  12  -4   44.05   14.04
  -6 -12  -4   63.77   17.10
   6 -12   4   46.21   17.07
  -6  12  -6  191.37   26.86
   6 -12   6  204.83   30.44
  -6 -12  -6  158.79   27.93
  -6 -12  -8   43.39   17.19
   6 -12   8   18.54   15.41
   6 -12  10  170.61   23.76
   6 -12  10  203.34   26.76
   6 -12  12   94.66   14.23
  -6 -13  15  968.52   84.05
   6 -13 -15  849.24   85.37
  -6 -13  15 1108.68   85.61
  -6 -13  13  288.29   31.82
  -6 -13  13  313.15   34.42
  -6 -13  13  263.52   32.79
  -6 -13  11  322.18   39.26
  -6 -13  11  350.05   40.38
  -6 -13   9  394.59   44.53
  -6 -13   9  416.31   44.60
  -6 -13   9  377.93   44.86
  -6 -13   7   22.70   12.50
  -6 -13   7   40.72   13.14
  -6 -13   7   20.60   13.62
  -6 -13   5  207.14   30.02
  -6 -13   5  241.32   31.77
  -6  13   5  209.23   36.25
  -6 -13   5  196.77   26.19
  -6 -13   3  136.34   23.81
  -6 -13   3  151.85   25.73
   6 -13  -1   71.15   20.89
  -6 -13  -1    3.40   11.16
  -6 -13  -1   13.41    9.85
   6 -13   1    5.10   11.45
  -6 -13  -1   -3.00    8.80
  -6 -13  -3   50.76   16.53
  -6 -13  -3   57.15   16.27
  -6  13  -3   52.87   15.70
  -6  13  -5  110.88   20.79
   6 -13   5  137.78   26.04
   6 -13   7    2.65   14.89
   6 -13   9   62.67   16.27
   6 -13  11   12.99    6.82
   6 -13  11   16.97    8.39
  -6 -14  14   33.79    7.38
  -6 -14  14   30.35    9.36
  -6 -14  14   34.21   10.84
   6 -14 -14   25.91    9.99
  -6 -14  12    8.04   11.75
  -6 -14  12   26.49   11.65
  -6 -14  12   11.00    9.90
  -6 -14  10   -7.66   12.06
  -6 -14  10    4.40   11.18
  -6 -14  10    6.90   12.33
  -6 -14   8  253.11   33.68
  -6 -14   8  281.94   34.14
  -6 -14   8  243.80   31.77
  -6 -14   6  199.62   29.45
  -6 -14   6  193.24   29.82
  -6 -14   4  197.33   30.04
  -6 -14   4  222.89   31.62
  -6 -14   2   19.73   14.03
   6 -14   0   33.73   16.47
  -6 -14   0   13.07   14.16
  -6 -14   0    3.19   10.51
   6 -14   2   27.67   17.92
  -6  14  -2   12.77   13.05
  -6 -14  -2   19.15   12.75
  -6 -14  -2    9.59   13.34
   6 -14   4  168.75   26.96
  -6  14  -4   94.71   19.40
  -6 -14  -4  134.56   24.32
   6 -14   6  183.01   28.14
  -6 -14  -8   46.70   14.55
   6 -14   8   42.73   13.94
   6 -14  10   -2.16    6.96
   6 -14  10   -5.45    7.13
  -6 -15  13   13.65    5.89
  -6 -15  13    4.45    6.23
  -6 -15  13    7.69    7.48
   6 -15 -13    8.89    7.68
  -6 -15  11   34.28   11.69
  -6 -15  11   29.61   11.21
  -6 -15  11   26.81    9.99
  -6 -15   9  719.25   66.83
  -6 -15   9  690.81   65.48
  -6 -15   7   99.26   19.76
  -6 -15   7   90.46   19.58
  -6 -15   5   13.58   14.41
  -6 -15   5    8.84   15.64
  -6 -15   3  150.68   26.01
  -6 -15   3  169.35   28.84
   6 -15  -3  187.51   26.23
  -6 -15   1  234.37   30.80
  -6 -15   1  193.94   29.29
   6 -15  -1  206.45   30.26
  -6 -15  -1   37.66   16.56
  -6 -15  -1   55.58   17.42
   6 -15   1   85.23   20.03
  -6 -15  -1   60.10   18.22
  -6 -15  -3   44.12   15.73
  -6 -15  -3   72.16   17.62
  -6  15  -3   66.87   14.21
   6 -15   5  139.70   22.82
   6 -15   7   61.63   15.50
  -6 -15  -7   75.98   15.21
   6 -15   9    2.14    6.36
   6 -16 -12    1.30    6.70
  -6 -16  12   -6.15    5.87
  -6 -16  10    7.84    9.03
  -6 -16   8  101.08   17.36
  -6 -16   8  119.31   19.98
  -6 -16   6   37.15   14.62
  -6 -16   6   16.99   13.50
  -6 -16   4    9.69   14.08
  -6 -16   4  -10.25   13.22
  -6 -16   2   20.15   15.12
  -6 -16   2   13.00   14.48
  -6 -16   2    2.47   11.71
   6 -16   0    2.25   12.52
  -6  16   0   -3.57   10.03
  -6 -16   0    2.49   11.97
  -6 -16   0   17.79   13.46
   6 -16   2   51.09   16.07
  -6 -16  -2   76.50   17.19
  -6 -16  -2   47.52   15.49
  -6 -16  -4  297.25   32.29
   6 -16   6  399.37   37.30
   6 -16   6  330.04   35.40
   6 -16   8   39.29    8.33
   6 -16   8   32.25    7.15
  -6 -17   9  135.27   16.53
  -6 -17   9  112.94   16.49
  -6 -17   7   87.90   14.75
  -6 -17   7  103.80   16.70
  -6 -17   5   34.61   12.04
  -6 -17   5   41.38   13.59
  -6 -17   3  198.61   28.50
  -6 -17   3  234.83   28.70
  -6 -17   1  236.31   29.58
  -6 -17   1  256.57   29.54
   6 -17   1   41.60   12.08
  -6 -17  -1   38.46   12.28
  -6 -17  -1   30.60   11.72
   6 -17   3   86.27   15.08
  -6 -17  -3   76.78   14.54
  -6 -17  -3   76.05   14.35
  -6 -18   8   27.54    6.91
  -6 -18   6    1.07    5.78
  -6 -18   6   11.44    7.40
  -6 -18   4   -4.06    7.61
  -6 -18   4    7.18    7.40
  -6 -18   2   81.00   13.72
  -6 -18   2   51.03   11.08
  -6 -18   0    6.83    6.37
  -6 -18  -2   16.15    6.73
  -6 -18  -2   -1.21    5.62
   7   0 -21  -12.57    9.80
   7   0 -19   -9.14   14.15
  -7   0  19    2.48   12.46
  -7   0  17  -12.99   15.11
  -7   0  15   -5.75    9.74
  -7   0  15    6.86   10.88
   7   0 -13    8.71    9.79
  -7   0  13  -15.87   10.44
  -7   0  13  -10.50   11.79
  -7   0  11   -4.94    8.64
   7   0 -11   -3.45    5.07
  -7   0  11   10.94    8.03
  -7   0  11    3.97    8.24
  -7   0  11   -4.54   13.32
  -7   0   9   -3.66    9.82
  -7   0   9    3.89   11.43
   7   0  -9    2.57    5.76
  -7   0   7   -3.40   10.79
   7   0  -7    1.83    4.11
  -7   0   5    3.01   10.84
  -7   0   3    2.72    9.79
  -7   0   1    2.68    8.50
  -7   0  -1    2.90    9.53
  -7   0  -3    2.09    7.74
  -7   0  -3   -3.76   10.58
  -7   0  -5   -2.53    9.85
  -7   0  -5    2.49    7.90
  -7   0  -5    4.42   11.25
  -7   0  -7   -6.03   11.15
  -7   0  -7    5.22   10.85
  -7   0  -7    2.96    9.03
  -7   0  -9    5.99   11.36
  -7   0  -9  -13.43   12.73
  -7   0 -11   -6.91   11.73
  -7   0 -13    9.10   14.10
  -7   0 -15   -2.13   11.71
  -7   1  22   34.80    8.11
  -7  -1  22   30.95    8.01
   7   1 -20   70.31   16.24
  -7  -1  18  215.56   31.17
  -7   1  18  186.03   29.18
  -7  -1  16   74.97   19.47
  -7   1  16   70.92   17.98
   7  -1 -16   44.70   18.28
   7   1 -16   17.64   13.63
  -7   1  16   34.82   17.39
   7  -1 -14 2454.33  215.86
  -7  -1  14 2437.85  206.84
  -7   1  14 2449.00  218.45
  -7   1  14 2410.18  208.49
  -7  -1  14 2432.92  208.83
  -7   1  12  616.60   64.65
   7  -1 -12  624.94   63.53
   7   1 -12  509.93   59.31
  -7  -1  12  488.19   55.57
  -7  -1  12  610.31   57.42
  -7   1  12  642.82   67.86
  -7   1  12  558.67   57.97
  -7   1  10  540.85   62.03
   7  -1 -10  597.84   59.96
   7   1 -10  574.25   58.17
  -7  -1  10  558.28   55.98
  -7  -1  10  578.23   56.78
  -7   1  10  542.42   63.32
  -7   1  10  627.72   58.18
  -7  -1  10  605.83   57.64
  -7   1   8  489.62   58.09
  -7   1   8  611.59   60.11
   7   1  -8  539.28   51.76
  -7   1   6 8006.35  595.40
  -7   1   6 6697.03  592.14
  -7   1   4 1100.80  100.13
  -7   1   2  325.44   37.23
  -7   1   0 2090.63  178.96
  -7   1  -2  133.41   22.18
  -7   1  -2  160.98   25.36
  -7   1  -4  629.81   59.68
  -7   1  -4  634.60   59.59
  -7   1  -4  562.52   64.78
  -7   1  -4  615.43   59.23
  -7   1  -6 1701.60  143.89
  -7   1  -6 1536.78  150.55
  -7   1  -6 1655.36  143.14
  -7   1  -8  233.78   36.96
  -7   1  -8  179.44   27.72
  -7   1 -10   12.61   11.98
  -7   1 -10    6.97   10.26
  -7   1 -12  109.56   22.62
  -7   1 -14  243.56   32.09
  -7   1 -16    1.51    7.58
   7   2 -21  103.19   16.01
   7  -2 -21  102.95   16.51
  -7  -2  21  103.66   16.55
  -7   2  21   97.33   16.43
  -7  -2  19   90.10   19.48
   7   2 -19  103.94   21.58
   7  -2 -19   67.04   19.07
  -7  -2  17  183.64   30.60
   7  -2 -15  164.53   29.93
  -7  -2  15  136.31   24.51
  -7   2  15  202.13   27.61
  -7  -2  15  134.98   23.85
  -7   2  15  237.32   36.37
  -7  -2  15  157.61   31.05
  -7   2  13  114.68   25.29
  -7  -2  13  128.20   20.73
  -7   2  13  114.16   21.60
   7  -2 -13  103.17   22.56
  -7   2  13  144.10   28.90
  -7  -2  13  139.67   27.07
  -7  -2  13  139.16   21.88
  -7  -2  11 1027.83   93.05
  -7  -2  11 1020.18   92.56
  -7   2  11 1124.14  102.46
   7  -2 -11  983.79   97.59
  -7  -2  11 1091.31  102.32
  -7   2  11 1103.98  102.46
  -7   2  11  982.18   93.38
  -7  -2  11  944.59   92.53
  -7  -2   9 1138.17   97.76
  -7  -2   9 1116.98   97.18
  -7  -2   9 1129.51  105.08
  -7   2   9 1153.87  105.54
  -7   2   9 1010.76   96.90
  -7   2   9 1054.91  104.11
  -7   2   7  553.72   59.88
  -7  -2   7  563.10   58.82
  -7   2   7  555.95   59.26
  -7   2   5  152.64   25.28
  -7  -2   5  198.57   26.74
  -7   2   5  179.67   26.68
  -7   2   3   -5.36    9.08
  -7  -2   3    5.45    9.52
  -7   2   1  515.47   54.81
  -7  -2   1  597.28   56.61
  -7  -2  -1   81.97   16.75
  -7   2  -1   78.14   16.22
  -7   2  -3    3.83    8.62
  -7  -2  -3    7.56    9.08
  -7  -2  -3    4.20    6.92
  -7   2  -3   12.86    8.15
  -7   2  -5  399.28   44.49
  -7  -2  -5  396.00   44.09
  -7  -2  -5  421.16   51.10
  -7   2  -5  466.70   53.01
  -7   2  -5  401.21   45.08
  -7  -2  -5  427.33   45.17
  -7   2  -5  493.44   46.33
  -7   2  -5  429.40   45.38
  -7  -2  -7  423.28   47.69
  -7   2  -7  456.84   48.46
  -7  -2  -7  384.95   53.23
  -7   2  -7  477.23   56.78
  -7   2  -7  430.45   47.48
  -7  -2  -7  445.82   47.29
  -7  -2  -9  118.06   26.92
  -7   2  -9  121.87   27.71
  -7   2  -9  128.93   22.45
  -7  -2  -9   81.84   19.54
  -7   2 -11   -3.45   14.02
  -7  -2 -11   -6.65   13.81
  -7   2 -13  606.02   61.77
  -7  -2 -13  598.40   60.75
  -7   2 -15   97.18   17.91
  -7  -2 -15  100.44   17.76
  -7  -3  20  549.04   53.50
  -7   3  20  601.56   54.71
  -7  -3  20  559.37   53.39
   7   3 -20  577.36   54.83
   7  -3 -20  521.98   54.27
  -7  -3  18   11.41   15.51
  -7  -3  16  146.47   26.57
  -7   3  16  171.32   31.12
  -7  -3  16   99.34   25.92
  -7  -3  16  153.68   23.93
  -7  -3  14  518.55   53.08
  -7  -3  14  556.22   52.88
  -7   3  14  435.53   57.72
   7  -3 -14  442.96   58.62
  -7   3  14  500.50   62.29
  -7  -3  14  475.43   60.84
  -7   3  14  511.56   54.18
  -7   3  12  327.46   41.13
  -7  -3  12  378.79   42.22
  -7  -3  12  365.37   41.02
  -7  -3  12  388.66   42.40
  -7   3  12  361.32   49.63
   7  -3 -12  416.90   48.59
  -7  -3  12  415.31   50.96
  -7   3  12  347.47   49.19
  -7  -3  10  258.40   30.81
  -7  -3  10  211.87   29.25
  -7  -3  10  217.71   29.55
  -7   3  10  324.43   32.81
  -7   3  10  242.61   36.80
  -7  -3  10  267.28   36.91
  -7   3  10  345.59   42.05
  -7   3   8  622.91   68.71
  -7   3   8  725.67   67.90
  -7  -3   8  554.10   64.28
  -7   3   6   22.31   12.37
  -7  -3   6   38.30   14.56
  -7   3   6   44.30   15.24
  -7  -3   4   42.42   14.01
  -7   3   4   66.48   15.09
  -7   3   2  599.46   55.75
  -7  -3   2  505.03   54.45
  -7   3   0  465.73   52.69
  -7  -3   0  612.34   55.83
  -7  -3  -2 1512.56  125.78
  -7   3  -2 1398.74  124.84
  -7   3  -2 1319.78  119.63
  -7  -3  -2 1398.71  119.94
  -7  -3  -4   38.96   11.38
  -7   3  -4   66.30   13.78
  -7  -3  -4   44.65   10.95
  -7  -3  -4   53.57   12.67
  -7   3  -4   48.78   12.33
  -7  -3  -4   20.78   12.21
  -7   3  -4   42.45   15.67
  -7   3  -6 1261.09  110.78
  -7  -3  -6 1171.30  108.74
  -7   3  -6 1161.98  108.98
  -7  -3  -6 1193.79  117.36
  -7   3  -6 1230.30  118.31
  -7   3  -6 1320.90  110.32
  -7  -3  -6 1181.08  108.45
  -7   3  -8   86.77   22.56
  -7  -3  -8   33.52   15.15
  -7   3  -8   87.24   17.04
  -7  -3  -8   76.98   16.93
  -7  -3 -10   -6.03   10.24
  -7   3 -10  -12.46   12.95
  -7   3 -10   13.74   11.29
  -7  -3 -10   -3.26   11.43
  -7   3 -12  161.96   25.76
  -7  -3 -12  112.05   22.97
  -7   3 -14  216.20   30.62
  -7  -3 -14  301.90   32.26
  -7   3 -16   -4.85    6.00
   7   4 -21   70.43   11.51
  -7   4  21   94.09   14.09
   7   4 -19   19.42   12.40
   7  -4 -19   29.41   13.83
  -7  -4  19   19.92   14.67
  -7  -4  19   -2.32   12.19
  -7  -4  17  238.52   34.24
   7  -4 -15  204.90   34.01
  -7  -4  15  191.34   27.58
  -7   4  15  203.27   35.20
  -7  -4  15  167.88   32.77
  -7  -4  13  392.63   40.77
  -7  -4  13  323.56   38.06
  -7   4  13  266.30   43.92
   7  -4 -13  389.46   47.57
  -7  -4  13  326.99   39.38
  -7   4  13  304.71   45.99
  -7  -4  13  285.45   43.70
  -7  -4  11  248.93   30.88
  -7  -4  11  253.64   32.20
  -7   4  11  205.64   36.30
  -7   4  11  291.00   39.92
  -7  -4  11  197.85   35.54
  -7  -4  11  320.85   33.61
  -7  -4   9 1293.06  115.56
  -7   4   9 1326.61  122.72
  -7  -4   9 1273.22  122.05
  -7  -4   9 1272.53  114.88
  -7   4   9 1558.21  128.17
  -7   4   7   74.99   17.98
  -7  -4   7   95.14   19.27
  -7   4   7   95.61   22.80
  -7   4   5    2.90    8.16
  -7  -4   5    8.91   10.08
  -7   4   3  158.07   22.95
  -7  -4   3  123.71   21.86
  -7   4   3  192.44   27.35
  -7   4   1   97.63   16.96
  -7  -4   1   59.79   15.63
  -7  -4  -1   11.85    9.75
  -7   4  -1    5.81    8.56
  -7  -4  -3   70.73   13.65
  -7  -4  -3   62.27   17.10
  -7   4  -3   66.98   13.99
  -7  -4  -3   77.67   14.20
  -7   4  -5  776.95   79.80
  -7  -4  -5  643.78   76.01
  -7   4  -5  829.92   71.79
  -7  -4  -5  741.93   70.07
  -7   4  -5  644.80   70.57
  -7  -4  -5  726.45   70.38
  -7  -4  -5  828.22   71.67
  -7   4  -5  745.54   70.66
  -7   4  -5  736.23   71.51
  -7   4  -7  108.67   21.75
  -7  -4  -7  105.37   24.06
  -7   4  -7   69.72   16.87
  -7  -4  -7   94.88   19.05
  -7  -4  -9 1034.93  113.65
  -7   4  -9 1248.13  118.97
  -7   4  -9 1201.50  106.07
  -7  -4  -9 1102.72  104.40
  -7  -4 -11   64.18   16.19
  -7   4 -11   32.40   14.49
  -7   4 -13  561.01   54.30
  -7  -4 -13  474.39   51.93
  -7   4 -15  169.75   21.58
  -7   5  20  278.99   26.84
  -7  -5  20  260.46   26.97
   7   5 -18  265.80   32.39
   7  -5 -18  246.52   31.96
  -7  -5  18  208.33   30.86
  -7  -5  18  267.13   32.94
  -7  -5  16    2.86   13.91
  -7   5  14   90.71   24.76
  -7  -5  14   69.83   15.40
  -7  -5  14   87.04   18.48
   7  -5 -14   88.53   21.80
  -7  -5  14   74.89   17.95
  -7   5  14   59.45   20.33
  -7  -5  14   62.22   20.06
  -7  -5  12    5.58    7.51
  -7   5  12    5.65   12.69
  -7  -5  12   11.81    9.73
  -7  -5  12    9.03    9.57
  -7   5  12   19.89   12.67
  -7  -5  12    9.55   12.17
  -7  -5  10   33.71   11.09
  -7   5  10   57.32   18.01
  -7  -5  10   65.75   13.49
  -7   5  10   21.50   13.10
  -7  -5  10   50.13   15.42
  -7  -5  10   46.03   12.21
  -7   5   8  459.45   51.90
  -7   5   8  356.58   44.28
  -7  -5   8  368.96   45.30
  -7  -5   8  385.06   40.54
  -7  -5   8  375.95   40.63
  -7   5   6    6.09    9.70
  -7  -5   6    9.38    8.83
  -7   5   6   18.81   10.48
  -7   5   4   -3.83    9.19
  -7   5   4    2.63    7.73
  -7  -5   4   13.78    8.43
  -7   5   4   -2.47    9.81
  -7   5   2   49.16   14.63
  -7   5   2   53.73   13.04
  -7  -5   2   26.61   10.58
  -7  -5   0    2.80    7.52
  -7   5   0   10.93    8.37
  -7   5   0    7.24    8.94
  -7  -5  -2   25.33    8.97
  -7  -5  -2   26.70    8.56
  -7  -5  -2   32.61    9.50
  -7   5  -2   10.56    7.62
  -7   5  -2   33.49   11.27
  -7   5  -2   24.26   10.91
  -7   5  -4    2.44    6.88
  -7  -5  -4   16.41    9.12
  -7  -5  -4    8.52   10.23
  -7   5  -4    5.71    9.38
  -7  -5  -4   -2.33    7.67
  -7   5  -4    9.37    9.32
  -7   5  -4    2.74   10.14
  -7   5  -6   70.49   16.25
  -7  -5  -6   80.42   15.71
  -7   5  -6   80.45   18.31
  -7  -5  -6   81.61   17.11
  -7   5  -6   71.02   16.14
  -7  -5  -6   37.94   14.47
  -7   5  -6   55.54   17.98
  -7  -5  -6   98.77   22.44
  -7   5  -8 1808.11  173.19
  -7  -5  -8 1548.65  169.58
  -7   5  -8 2122.04  164.61
  -7  -5  -8 1903.61  162.42
  -7   5 -10  324.41   41.47
  -7  -5 -10  418.72   43.10
  -7  -5 -12  561.39   59.49
  -7   5 -12  655.51   61.65
  -7   5 -14   84.98   15.71
   7   6 -19    1.62    8.79
  -7   6  19    1.52   11.57
  -7  -6  19    7.93   11.41
  -7   6  17  369.96   35.53
  -7  -6  17  317.58   32.98
  -7  -6  15  137.64   25.61
  -7  -6  15  126.87   24.51
  -7  -6  15  169.39   23.14
  -7   6  13    6.01   13.51
  -7  -6  13    5.70   10.01
  -7  -6  13    9.23   10.15
   7  -6 -13   27.80   14.94
  -7  -6  13    3.14   10.34
  -7   6  13   19.97   12.01
  -7  -6  13   29.11   13.68
  -7  -6  11   90.76   17.47
  -7   6  11   92.55   24.66
  -7  -6  11  139.43   20.45
  -7  -6  11   76.61   17.45
  -7  -6  11   98.87   18.42
  -7   6  11   80.75   21.45
  -7  -6  11   79.06   20.72
  -7  -6   9  104.46   17.83
  -7  -6   9  132.30   20.02
  -7   6   9  121.86   26.97
  -7   6   9   95.50   21.19
  -7  -6   9  118.74   22.91
  -7  -6   9  115.73   19.62
  -7   6   9  104.36   18.16
  -7  -6   9  124.78   18.93
  -7  -6   7  490.88   52.66
  -7   6   7  491.26   52.03
  -7  -6   7  465.95   48.36
  -7  -6   7  494.13   48.88
  -7  -6   5    4.28    7.02
  -7   6   5   13.01   12.74
  -7   6   5    8.11   10.25
  -7   6   5   -2.68    6.43
  -7  -6   5    5.66    7.97
  -7   6   3  137.13   23.17
  -7  -6   3  113.71   16.95
  -7   6   3  104.27   18.22
  -7   6   3   84.74   16.63
  -7  -6   3   78.61   16.71
  -7  -6   1    2.03    6.66
  -7   6   1    2.52    9.08
  -7   6   1    7.70    7.85
  -7  -6   1   -2.65    6.74
  -7  -6   1    2.09    6.14
  -7  -6  -1  979.55   88.51
  -7   6  -1 1162.50   92.46
  -7  -6  -1  912.94   87.82
  -7   6  -1  915.67   88.01
  -7   6  -1 1017.83   88.10
  -7  -6  -1  935.47   87.13
  -7   6  -1 1084.53   90.54
  -7   6  -3  704.63   74.34
  -7  -6  -3  858.62   75.50
  -7  -6  -3  951.70   78.25
  -7   6  -3  784.71   74.70
  -7  -6  -3  812.77   74.96
  -7   6  -3  864.19   77.67
  -7   6  -5  187.82   25.04
  -7  -6  -5  167.14   23.82
  -7   6  -5  158.24   25.87
  -7  -6  -5  201.85   26.70
  -7   6  -5  167.19   24.01
  -7  -6  -5  147.88   23.25
  -7   6  -5  189.85   26.95
  -7   6  -7   11.67   10.82
  -7  -6  -7   22.15   10.80
  -7   6  -7   17.12   13.33
  -7  -6  -7   13.48   10.73
   7  -6   7    5.09    8.40
  -7  -6  -7    5.16   10.75
  -7   6  -9  600.98   56.57
  -7  -6  -9  484.79   53.48
  -7  -6  -9  487.63   62.33
   7  -6  11   21.47   11.60
  -7   6 -11   19.11   12.61
  -7  -6 -11   33.46   13.41
  -7   6 -13   -1.95   10.07
  -7   6 -15   99.20   14.88
  -7   7  18 1230.72  106.11
  -7  -7  18 1256.04  107.56
   7   7 -16    4.85    8.30
  -7  -7  16   36.55   16.72
  -7   7  16   29.73   15.67
  -7  -7  16    8.10   16.06
  -7  -7  16   17.35   10.94
  -7  -7  14    2.74    8.38
  -7  -7  14   15.21   12.37
   7  -7 -14    5.75   10.90
  -7  -7  14   -6.20   12.89
  -7  -7  14    4.77   10.32
  -7   7  14    7.81   11.04
   7  -7 -14    6.24    9.17
  -7   7  14   -6.06   11.50
  -7  -7  12   -2.90    7.78
  -7   7  12   -6.24   11.83
  -7  -7  12   -2.89    7.76
  -7  -7  12    4.40    9.14
  -7  -7  12   -3.11    9.52
  -7  -7  12   -4.71   11.65
  -7   7  12   -7.61   13.43
  -7   7  10  496.77   59.78
  -7  -7  10  463.79   52.16
  -7   7  10  401.30   49.95
  -7  -7  10  376.33   44.72
  -7  -7  10  461.15   45.16
  -7  -7  10  478.22   47.88
  -7   7   8   19.29    9.46
  -7  -7   8   13.44   10.68
  -7  -7   8    2.57    8.16
  -7  -7   8   -2.59    7.62
  -7  -7   8   14.77    7.40
  -7  -7   6  424.08   47.99
  -7   7   6  469.72   48.36
  -7  -7   6  454.07   46.53
  -7   7   6  515.27   57.57
  -7  -7   4   33.77   10.55
  -7   7   4   31.18   16.31
  -7   7   4   43.50   11.65
  -7   7   4   54.87   15.03
  -7   7   4   33.87   10.50
  -7  -7   4   38.45   11.08
  -7   7   2  665.34   67.68
  -7  -7   2  655.69   61.11
  -7   7   2  635.27   59.92
  -7   7   2  678.45   63.29
  -7  -7   2  615.52   61.11
  -7   7   2  601.20   60.48
  -7  -7   2  599.30   59.45
  -7  -7   0  715.44   72.08
  -7  -7   0  884.63   74.00
  -7   7   0  771.63   74.40
  -7  -7   0  744.32   71.77
  -7   7   0  801.06   72.85
  -7  -7  -2  241.42   30.29
  -7   7  -2  299.41   33.62
  -7  -7  -2  230.17   29.82
  -7   7  -2  223.93   29.88
  -7  -7  -4  199.22   25.83
  -7   7  -4  220.69   30.37
  -7  -7  -4  182.87   27.42
  -7  -7  -4  200.47   25.47
  -7   7  -4  217.02   29.68
  -7  -7  -6  502.42   51.12
  -7   7  -6  483.65   51.30
  -7   7  -6  540.80   56.10
  -7  -7  -6  490.65   53.71
   7  -7   8  776.96   80.02
  -7  -7  -8  919.83   81.55
  -7   7  -8  932.26   82.28
  -7   7 -10  166.87   24.83
  -7   7 -12   93.56   16.78
   7  -7  12  113.59   17.65
  -7   7 -14    6.36   10.37
  -7  -8  19   23.76    9.27
  -7  -8  17   91.31   18.63
  -7  -8  17  102.15   19.78
  -7  -8  15   54.90   14.34
  -7  -8  15   14.21   17.01
  -7  -8  15   11.12   13.93
  -7  -8  13   -2.83    9.62
   7  -8 -13    5.89   11.17
  -7   8  13   12.76   13.26
  -7  -8  13    9.36   12.97
  -7  -8  13    2.90    9.83
  -7  -8  11   -2.93    9.93
  -7  -8  11    8.08    7.91
  -7   8  11   -6.42   13.33
  -7  -8   9   19.72   10.89
  -7  -8   9   20.85    8.60
  -7  -8   7   97.64   18.21
  -7   8   7  133.24   29.10
  -7  -8   7   91.94   18.11
  -7  -8   7  122.53   19.06
  -7  -8   5   36.90   10.34
  -7   8   5   30.24   14.98
  -7   8   5   19.62   10.05
  -7   8   5   31.75   13.16
  -7  -8   5   29.33    9.77
  -7   8   3  473.79   52.04
  -7  -8   3  372.51   42.06
  -7   8   3  394.91   40.84
  -7   8   3  533.85   46.94
  -7  -8   3  292.87   38.93
  -7  -8   3  401.49   41.77
  -7  -8   1  420.70   44.81
  -7   8   1  479.66   48.20
  -7   8   1  402.47   44.55
  -7  -8   1  501.61   47.84
  -7  -8   1  436.15   46.23
  -7   8   1  383.28   49.25
  -7   8  -1   69.60   15.14
  -7  -8  -1   57.99   13.89
  -7   8  -1   78.38   17.20
  -7  -8  -1   62.61   14.66
  -7   8  -1   45.31   13.17
  -7   8  -3  740.62   71.12
  -7   8  -3  762.94   72.03
  -7  -8  -3  666.85   70.06
  -7   8  -5  111.74   20.81
  -7   8  -5   63.81   18.09
  -7  -8  -5  102.91   20.20
  -7   8  -5  130.62   23.31
  -7  -8  -7  636.25   70.40
  -7   8  -7  760.90   72.13
   7  -8   7  715.26   69.01
   7  -8   9  239.56   29.94
   7  -8  11  164.94   24.71
  -7   8 -13   48.96   13.46
  -7  -9  18  217.68   25.11
  -7  -9  16  267.90   29.63
  -7  -9  16  233.31   29.21
  -7  -9  16  172.12   24.20
  -7  -9  14  133.55   22.22
  -7  -9  14   78.44   22.26
  -7  -9  14   73.40   17.75
  -7  -9  12  126.84   21.49
   7  -9 -12  103.96   25.90
  -7   9  12  158.78   31.99
  -7  -9  12  150.58   23.35
  -7  -9  10 1265.54  105.40
  -7  -9  10 1048.66  101.27
  -7  -9  10 1160.68  104.65
  -7   9   8   61.79   21.86
  -7  -9   8   28.57   11.35
  -7  -9   8   57.65   14.37
  -7   9   6   33.99   16.23
  -7   9   6   47.47   11.75
  -7  -9   6   33.96   10.74
  -7  -9   6   38.39   12.89
  -7   9   4  229.64   35.42
  -7  -9   4  195.97   27.34
  -7   9   4  147.38   23.68
  -7  -9   4  199.35   24.11
  -7   9   4  182.74   26.78
  -7  -9   4  215.10   27.05
  -7  -9   2  597.03   54.15
  -7   9   2  529.62   53.40
  -7   9   2  464.08   57.27
  -7  -9   2  454.92   50.41
  -7   9   2  486.19   50.43
  -7  -9   0   23.23   10.83
  -7  -9   0   27.29   10.71
  -7   9   0    2.71    9.30
  -7   9   0   28.80   12.78
  -7   9   0   22.76   10.39
  -7  -9  -2  398.61   47.44
  -7  -9  -2  479.50   49.08
  -7   9  -2  455.26   48.90
  -7   9  -2  442.44   48.17
  -7  -9  -4  228.39   31.42
  -7   9  -4  196.84   31.05
  -7   9  -4  310.22   35.29
  -7   9  -4  219.56   30.87
   7  -9   6    9.19    9.37
  -7  -9  -6   10.60    9.94
  -7   9  -6   -3.26   10.69
  -7   9  -6   -6.70   13.02
   7  -9   8   10.93   11.62
  -7   9  -8   18.56   12.34
  -7  -9  -8    7.00   11.14
  -7   9 -10  297.24   34.99
   7  -9  10  259.08   30.98
   7  -9  12   76.66   13.76
  -7   9 -12   42.92   13.06
  -7 -10  17   98.96   16.52
  -7 -10  17   95.45   15.97
  -7 -10  15  196.19   27.19
  -7 -10  15  132.19   21.42
  -7 -10  15  134.44   20.51
  -7 -10  13  111.53   20.82
  -7 -10  13  170.62   24.11
  -7  10  11  114.73   29.79
  -7 -10  11  139.37   24.42
  -7 -10  11  114.42   21.89
  -7 -10  11  133.83   20.09
  -7  10   9   86.49   25.79
  -7 -10   9   95.92   18.92
  -7 -10   9   89.21   18.27
  -7  10   9  111.63   17.64
  -7  10   7  137.34   28.86
  -7 -10   7   97.82   19.04
  -7  10   7  117.52   18.35
  -7 -10   7  102.49   19.45
  -7 -10   5  438.51   45.37
  -7  10   5  474.80   46.41
  -7  10   5  392.09   55.89
  -7  10   3  509.49   52.15
  -7  10   3  508.53   61.18
  -7 -10   3  542.21   54.25
  -7 -10   1   34.21   12.58
  -7  10   1   27.77   11.36
  -7 -10   1   18.54   11.04
  -7 -10   1   36.77   11.48
  -7  10  -1    2.83    8.66
  -7 -10  -1    3.07    9.03
  -7 -10  -1    3.20   10.15
  -7  10  -3  321.88   37.67
  -7  10  -3  321.43   37.85
  -7 -10  -3  271.48   36.48
  -7  10  -5 1141.44   96.87
   7 -10   5 1085.70   95.60
  -7  10  -5  912.31   93.00
  -7 -10  -5  935.87   94.67
   7 -10   7  120.21   22.06
  -7  10  -7   76.35   20.26
  -7 -10  -7   76.38   19.03
  -7  10  -7   67.16   16.67
   7 -10   9   -4.62   12.85
  -7  10  -9   16.18   11.77
   7 -10  11  170.55   23.35
  -7 -11  16  201.85   25.43
  -7 -11  14   48.26   14.19
  -7 -11  12  416.44   47.26
  -7 -11  12  464.57   48.90
  -7 -11  10 1855.09  163.10
  -7 -11  10 1918.31  163.42
  -7 -11   8  564.13   61.31
  -7  11   8  621.04   73.97
  -7 -11   8  612.26   60.23
  -7 -11   8  559.42   58.09
  -7 -11   6  345.74   40.28
  -7  11   6  350.44   49.63
  -7 -11   6  329.03   38.57
  -7  11   6  289.56   34.60
  -7 -11   6  318.02   36.29
  -7  11   4 1316.17  133.64
  -7  11   4 1421.48  121.41
  -7  11   2  385.32   42.50
  -7 -11   2  404.06   44.43
  -7 -11   2  402.35   45.61
  -7  11   0  154.99   23.72
  -7 -11   0  145.32   24.95
  -7 -11   0  152.36   23.98
  -7  11  -2  336.47   36.43
  -7 -11  -2  277.97   36.38
  -7 -11  -2  234.60   34.81
  -7  11  -4   16.03   12.23
  -7  11  -4   23.17   11.85
  -7 -11  -4   10.28   11.69
   7 -11   6   45.56   18.73
  -7  11  -6   23.63   17.18
  -7 -11  -6   67.96   17.89
   7 -11   8   17.59   18.75
   7 -11  10  168.61   21.73
   7 -11  10  174.73   24.21
   7 -11  12   44.87    9.12
  -7 -12  15   62.53   14.52
  -7 -12  15   45.77   10.13
  -7 -12  15   38.72   12.20
  -7 -12  13  186.87   25.72
  -7 -12  13  146.53   22.73
  -7 -12  13  160.34   25.16
  -7 -12  11  161.45   26.80
  -7 -12  11  178.50   27.64
  -7 -12  11  163.30   26.63
  -7 -12   9   51.77   16.29
  -7 -12   9   46.05   16.81
  -7 -12   9   46.27   16.06
  -7  12   7  126.77   29.59
  -7 -12   7  195.25   29.31
  -7 -12   7  186.08   25.03
  -7 -12   7  165.90   26.82
  -7 -12   5  895.35   71.81
  -7  12   5  508.86   72.40
  -7 -12   5  594.74   62.47
  -7 -12   5  767.94   69.04
  -7 -12   3  296.55   37.13
  -7 -12   3  271.85   36.53
  -7 -12   1  367.60   41.09
  -7 -12   1  365.90   41.78
  -7  12   1  325.03   38.06
  -7 -12   1  292.16   38.12
  -7  12  -1   18.71   10.46
  -7 -12  -1   25.98   12.07
  -7 -12  -1    3.39   11.56
  -7  12  -3    5.33    9.05
  -7  12  -3    9.25   13.34
  -7 -12  -3   -3.32   11.61
   7 -12   5  415.45   46.68
  -7  12  -5  402.85   44.86
  -7 -12  -5  362.83   44.56
   7 -12   7   23.34   16.00
  -7 -12  -7   29.74   16.29
   7 -12   9   73.01   14.93
   7 -12  11    9.20    7.51
  -7 -13  16   90.16   12.71
  -7 -13  14  108.17   17.71
  -7 -13  14  144.85   19.44
  -7 -13  14   96.99   15.69
  -7 -13  12    9.89   12.76
  -7 -13  12   -2.23   12.58
  -7 -13  12   10.71   10.75
  -7 -13  10   17.41   14.56
  -7 -13  10    9.83   14.88
  -7 -13  10  -10.05   12.43
  -7 -13   8   25.16   12.60
  -7 -13   8   21.89   12.64
  -7 -13   8    8.43   14.38
  -7 -13   6    9.74   11.75
  -7 -13   6   26.87   16.65
  -7 -13   4 1062.15  100.33
  -7 -13   4 1097.95  100.84
  -7 -13   2   -6.15   13.03
  -7  13   2   -4.83    9.39
  -7 -13   2   -3.31   10.51
  -7 -13   2   -2.99    8.78
  -7  13   0   62.58   14.51
  -7 -13   0   62.36   17.86
  -7 -13   0   74.85   18.30
  -7 -13  -2  229.43   30.68
  -7  13  -2  169.46   25.68
  -7  13  -2  208.90   30.61
  -7 -13  -2  240.22   30.90
  -7 -13  -4  392.92   41.51
   7 -13   4  330.42   44.53
  -7  13  -4  419.33   43.98
  -7 -13  -4  372.52   43.99
  -7  13  -6    2.08   11.60
   7 -13   6   28.25   15.42
  -7 -13  -6    5.61   12.60
   7 -13   8   34.40   13.25
   7 -13  10    2.74    7.26
   7 -13  10   -0.90    5.64
  -7 -14  15   56.04    9.70
  -7 -14  13  290.55   30.39
  -7 -14  13  245.79   28.34
  -7 -14  13  290.96   29.97
  -7 -14  11   -2.25   11.94
  -7 -14  11   19.64   11.70
  -7 -14  11   22.64   12.00
  -7 -14   9  381.97   41.52
  -7 -14   9  363.75   41.19
  -7 -14   9  412.17   43.99
  -7 -14   7  520.59   56.42
  -7 -14   7  598.34   58.43
  -7 -14   5  370.06   43.35
  -7 -14   5  371.48   43.32
  -7 -14   3   57.87   15.12
  -7 -14   1  260.23   35.87
  -7 -14   1  277.13   34.56
  -7 -14  -1   13.46   14.46
   7 -14   1   23.56   17.68
  -7 -14  -1    2.92   11.09
  -7  14  -3   11.53   12.67
  -7 -14  -3    2.31   11.61
   7 -14   3   -2.79   16.88
  -7 -14  -3   -5.64   11.95
  -7  14  -5   36.10   13.00
   7 -14   5   36.52   16.68
  -7 -14  -5   46.12   14.90
   7 -14   7   29.94   12.42
   7 -14   9   19.68    8.65
   7 -14   9   14.42    7.63
  -7 -15  12   -4.31    7.01
  -7 -15  12   -4.00    7.07
  -7 -15  10  162.41   21.67
  -7 -15  10  119.56   19.53
  -7 -15   8  171.86   24.74
  -7 -15   8  175.47   25.51
  -7 -15   6   -4.93   12.89
  -7 -15   4   91.88   20.64
   7 -15  -4   75.12   17.32
  -7 -15   4   52.15   15.22
   7 -15  -2   29.78   15.21
  -7 -15   2   30.36   12.55
  -7 -15   0   -5.02   12.78
   7 -15   0   15.40   14.93
  -7 -15   0    2.57   11.12
  -7  15  -2    1.94   11.04
  -7 -15  -2    8.77   12.20
   7 -15   2   -4.95   14.68
  -7 -15  -2   -2.48   11.54
  -7  15  -4   69.17   13.99
   7 -15   4   63.56   16.74
  -7 -15  -4   81.10   17.16
   7 -15   6   51.48   13.47
  -7 -15  -6   44.10   12.25
   7 -15   8   54.12    9.56
  -7 -16  11   15.10    7.25
  -7 -16  11   11.64    8.06
  -7 -16   9   33.04   11.42
  -7 -16   7   64.41   14.73
  -7 -16   5   81.42   18.05
  -7 -16   3  105.37   19.85
  -7 -16   3   94.10   17.47
  -7 -16   1  338.62   37.01
   7 -16  -1  317.89   36.05
  -7 -16   1  325.80   36.99
  -7 -16   1  316.45   35.99
  -7 -16  -1  449.23   43.16
  -7  16  -1  375.59   40.08
   7 -16   1  473.74   44.22
  -7 -16  -1  409.40   43.05
  -7 -16  -3   35.62   12.43
   7 -16   5   52.25   11.56
  -7 -16  -5   33.24   10.30
  -7 -17  10  200.26   20.20
  -7 -17   8   23.56    8.94
  -7 -17   6   -3.05    8.58
  -7 -17   4  229.16   25.97
  -7 -17   4  198.64   25.61
  -7  17   2   37.89    9.63
  -7 -17   0   14.19    9.07
  -7 -17   0   -3.14    8.63
  -7 -17  -2    8.59    7.29
   7 -17   2    4.06    7.70
  -7 -17  -2   -1.42    6.83
   7 -17   4   -2.13    6.13
  -7 -18   5   19.16    7.79
  -7 -18   5   15.03    5.91
  -7 -18   5   11.55    6.15
  -7 -18   3   82.97   12.27
   8   0 -20   37.36   15.24
  -8   0  18  115.50   22.97
  -8   0  16  123.66   24.83
  -8   0  16  104.34   25.73
  -8   0  14  262.40   34.11
  -8   0  14  206.49   37.71
  -8   0  12  298.28   44.70
  -8   0  10   73.21   15.58
  -8   0  10  101.73   23.10
  -8   0   8   32.39   12.12
  -8   0   8   44.99   16.53
  -8   0   6 3269.92  276.58
  -8   0   4 9600.99  778.02
  -8   0   2   86.38   17.87
  -8   0   0 1414.48  123.05
  -8   0   0 1431.47  128.44
  -8   0   0 1428.52  122.87
  -8   0  -2 2521.59  205.71
  -8   0  -2 2375.64  211.48
  -8   0  -2 2425.39  205.24
  -8   0  -4 1518.81  134.50
  -8   0  -4 1333.16  140.80
  -8   0  -4 1702.52  135.71
  -8   0  -6   -6.24   11.52
  -8   0  -6   11.16   11.59
  -8   0  -6    3.05    8.97
  -8   0  -8  599.04   73.14
  -8   0  -8  629.24   64.00
  -8   0 -10  257.59   34.75
  -8   0 -12   15.09   13.35
  -8   0 -14  211.47   27.05
  -8   1  21   23.17   11.57
   8   1 -21   11.49    9.63
  -8  -1  19    2.45   13.61
  -8  -1  17   99.99   22.45
  -8   1  17  111.51   23.64
  -8   1  15   11.77   12.24
  -8   1  15   -3.49   11.48
  -8  -1  15   17.39   12.87
   8  -1 -13  136.29   25.06
  -8   1  13  143.49   24.00
  -8   1  13  150.28   31.56
  -8  -1  11   13.87    9.70
  -8  -1  11    8.10    8.25
  -8   1  11    4.66   11.19
   8  -1 -11   -3.57    8.02
  -8  -1  11   -2.90    7.38
  -8   1  11    8.87    9.71
  -8   1  11    4.98   11.93
  -8  -1   9    2.46    8.07
  -8  -1   9    4.77    7.01
   8  -1  -9    2.80    4.12
  -8   1   9  -13.00   12.18
  -8   1   9    2.54    7.13
  -8  -1   9    7.41    7.55
  -8   1   9    4.38   11.13
  -8   1   7  108.28   23.16
  -8   1   5   19.50   14.18
  -8   1   5   -3.44   10.12
  -8   1   3  605.77   61.87
  -8   1   1  319.27   32.45
  -8   1   1  237.39   34.40
  -8   1  -1   84.43   18.16
  -8   1  -1   57.60   12.84
  -8   1  -3   -2.46    7.23
  -8   1  -3    2.49    8.44
  -8   1  -3   12.06    8.19
  -8   1  -3    5.01    7.96
  -8   1  -5   66.61   15.89
  -8   1  -5   88.88   22.25
  -8   1  -5   46.06   14.22
  -8   1  -7    9.86   13.08
  -8   1  -7    5.98   13.43
  -8   1  -7    6.53   10.00
  -8   1  -9   -6.44   10.94
  -8   1  -9   34.81   14.17
  -8   1 -11   19.78   14.34
  -8   1 -13  209.69   29.08
  -8   1 -15   20.04    9.28
  -8  -2  20   -7.00   12.77
  -8   2  20   12.73   15.19
   8   2 -20   -6.54   11.39
   8  -2 -20   21.86   12.16
  -8  -2  18   79.94   19.80
  -8  -2  16    5.64   10.73
  -8  -2  16   33.71   18.77
  -8  -2  14   34.20   13.43
   8  -2 -14   49.14   16.55
  -8   2  14   39.77   16.20
  -8   2  14   46.36   18.10
  -8  -2  14   33.73   14.77
  -8   2  12  634.09   72.51
  -8  -2  12  661.51   64.98
  -8  -2  12  703.50   65.31
   8  -2 -12  655.15   69.54
  -8  -2  12  716.78   75.32
  -8   2  12  553.28   71.21
  -8  -2  12  669.87   65.89
  -8   2  12  620.58   65.28
  -8   2  10    4.73    9.83
  -8  -2  10    2.58    7.58
   8  -2 -10    3.50    6.63
  -8  -2  10    2.68    8.81
  -8   2  10   -2.77    7.42
  -8  -2  10    2.66    7.48
  -8   2  10   -4.69   13.20
  -8  -2  10   -4.57   13.43
  -8  -2   8   13.69   10.45
  -8   2   8   30.48   12.11
  -8   2   8   49.54   15.79
  -8  -2   8   20.31   13.05
  -8   2   8   30.35   12.90
  -8   2   6 3030.58  254.16
  -8   2   6 3059.66  252.52
  -8  -2   6 2818.82  251.50
  -8  -2   4 1344.98  121.53
  -8   2   4 1343.90  121.30
  -8  -2   2   32.33   12.24
  -8   2   2   34.98   12.93
  -8   2   0    3.33   10.18
  -8  -2   0   -3.38    8.61
  -8   2   0    2.15    7.05
  -8  -2   0    2.11    6.21
  -8   2  -2 1109.07   93.72
  -8   2  -2 1020.00   91.88
  -8   2  -2 1040.61   92.86
  -8  -2  -2 1048.29   99.06
  -8   2  -2 1139.87   99.69
  -8  -2  -2  989.13   92.54
  -8   2  -2 1029.22   92.91
  -8   2  -2  937.39   92.13
  -8  -2  -2 1070.81   93.35
  -8   2  -4  383.47   40.85
  -8  -2  -4  347.69   39.33
  -8  -2  -4  351.37   46.44
  -8   2  -4  436.40   49.84
  -8   2  -4  335.23   39.98
  -8  -2  -4  384.96   40.95
  -8   2  -4  342.11   39.78
  -8   2  -4  326.78   39.64
  -8   2  -6   24.75   12.86
  -8  -2  -6   46.61   14.91
  -8  -2  -6   33.17   17.11
  -8   2  -6   50.89   18.76
  -8   2  -6   52.85   14.20
  -8  -2  -6   15.08   11.17
  -8  -2  -8  287.71   43.83
  -8   2  -8  320.04   46.22
  -8  -2  -8  290.83   36.36
  -8   2  -8  225.71   34.60
  -8   2 -10   61.79   18.02
  -8  -2 -10   72.78   18.73
  -8   2 -12   74.11   18.61
  -8  -2 -12   65.81   17.01
  -8   2 -14  162.72   23.34
  -8  -2 -14  165.58   22.97
   8   3 -21   45.08    9.72
   8  -3 -21   31.26    9.57
  -8   3  21   53.06   11.67
   8   3 -19   10.20   12.42
   8  -3 -19   -7.72   12.73
  -8  -3  19   -8.28   15.80
  -8   3  19   10.91   17.36
  -8  -3  19   -2.34   12.06
  -8  -3  17   -6.18   15.28
   8  -3 -15    5.23    8.87
  -8  -3  15   15.44   12.56
  -8   3  15    5.82   12.09
  -8  -3  15   -5.60    9.50
  -8   3  13   58.89   19.27
  -8  -3  13   70.78   15.88
  -8  -3  13   48.43   15.43
   8  -3 -13   96.10   20.48
  -8  -3  13   37.62   13.80
  -8   3  13   44.78   18.34
  -8  -3  13   75.17   21.36
  -8  -3  11  180.05   27.04
  -8   3  11  175.95   33.06
   8  -3 -11  212.69   32.36
  -8   3  11  221.26   36.59
  -8  -3  11  246.79   36.67
  -8  -3  11  234.24   29.31
  -8  -3  11  235.46   29.97
  -8   3   9  414.38   52.40
  -8  -3   9  487.68   45.62
  -8   3   9  401.34   51.37
  -8  -3   9  454.88   52.63
  -8  -3   9  375.74   43.26
  -8  -3   9  403.26   44.27
  -8   3   9  426.18   45.33
  -8  -3   7  253.02   30.70
  -8   3   7  361.10   41.48
  -8  -3   7  255.01   30.58
  -8  -3   7  253.36   30.46
  -8   3   7  278.40   34.75
  -8   3   7  241.83   35.80
  -8  -3   7  312.61   38.46
  -8  -3   5  127.82   22.52
  -8   3   5  121.67   22.99
  -8   3   5   20.31   10.61
  -8  -3   5   13.70    9.91
  -8   3   5   15.67   10.41
  -8   3   3 1105.28   99.88
  -8  -3   3 1018.19   98.54
  -8   3   3 1248.48  103.87
  -8  -3   3 1150.32  102.99
  -8   3   1 2453.69  205.46
  -8  -3   1 2474.46  209.42
  -8   3   1 2453.79  208.82
  -8   3   1 2403.59  204.78
  -8   3  -1 1239.47  104.07
  -8  -3  -1 1202.89  103.89
  -8   3  -1 1143.51  102.97
  -8  -3  -1 1152.65  102.68
  -8   3  -1 1207.36  108.90
  -8  -3  -1 1187.42  109.50
  -8   3  -1 1144.52  103.08
  -8   3  -1 1141.58  103.77
  -8   3  -3  231.26   31.85
  -8   3  -3  327.40   33.74
  -8  -3  -3  262.76   31.76
  -8   3  -3  307.30   33.16
  -8  -3  -3  263.40   32.23
  -8   3  -3  229.00   31.56
  -8  -3  -5   -5.18   11.62
  -8   3  -5   10.64   11.05
  -8  -3  -5    2.89    8.85
  -8   3  -5   -2.87   10.62
  -8   3  -5    2.95    9.01
  -8  -3  -5   -2.84    8.34
  -8   3  -5    3.07   11.06
  -8  -3  -7  258.15   32.82
  -8   3  -7  204.32   31.72
  -8   3  -7  239.90   39.34
  -8  -3  -7  267.34   40.56
  -8   3  -9   17.20   12.38
  -8  -3  -9   -6.54   10.01
  -8  -3  -9    6.12   12.72
  -8   3  -9   18.95   15.16
  -8   3 -11   25.33   13.80
  -8  -3 -11   18.08   13.39
  -8   3 -13  355.41   39.10
  -8  -3 -13  337.05   37.92
  -8   3 -15   33.75    8.96
  -8   3 -15   27.34   10.98
   8   4 -20  104.41   17.53
  -8  -4  20  147.61   19.24
  -8   4  20  145.11   19.99
  -8  -4  18  284.57   38.09
  -8  -4  18  366.98   40.39
  -8   4  18  358.19   41.03
  -8  -4  16  310.39   38.06
  -8   4  14  127.14   30.17
  -8  -4  14  226.51   29.08
  -8  -4  14  216.33   29.98
   8  -4 -14  214.27   34.30
  -8   4  14  289.03   40.73
  -8  -4  14  195.09   34.98
  -8  -4  14  229.48   30.26
  -8   4  12 1121.50  116.11
   8  -4 -12 1155.76  113.71
  -8  -4  12 1140.25  114.85
  -8   4  12 1239.19  116.91
  -8  -4  12 1193.31  106.46
  -8  -4  12 1105.76  106.28
  -8  -4  12 1237.47  107.38
  -8  -4  10  485.87   47.72
  -8   4  10  442.10   55.67
  -8   4  10  422.00   53.25
  -8  -4  10  426.31   53.65
  -8  -4  10  429.88   46.06
  -8  -4  10  397.78   45.53
  -8   4  10  463.94   48.34
  -8   4   8   -4.80   14.11
  -8  -4   8    2.20    5.90
  -8  -4   8    8.03   11.29
  -8   4   8   -4.07   10.91
  -8  -4   8    2.25    8.94
  -8  -4   8   -2.49    7.61
  -8   4   8   11.66    9.89
  -8   4   6   -3.52    8.97
  -8  -4   6    3.56    9.06
  -8   4   6   -2.87   10.60
  -8  -4   6    2.16    7.09
  -8  -4   6   -2.19    6.71
  -8   4   4   69.30   19.14
  -8   4   4  111.51   19.05
  -8  -4   4   85.33   18.84
  -8   4   4   53.90   18.01
  -8   4   4   82.23   17.40
  -8  -4   4  100.96   18.47
  -8  -4   2  223.02   30.28
  -8   4   2  247.04   30.42
  -8  -4   2  168.17   26.49
  -8   4   2  243.44   29.09
  -8   4   2  193.67   27.35
  -8   4   0  173.34   25.48
  -8   4   0  178.32   26.91
  -8  -4   0  166.02   25.88
  -8  -4   0  151.73   23.02
  -8   4   0  225.04   25.05
  -8  -4  -2  614.19   61.20
  -8   4  -2  708.83   65.03
  -8   4  -2  593.77   61.96
  -8   4  -2  674.24   63.04
  -8  -4  -2  643.12   62.53
  -8   4  -2  666.11   62.55
  -8  -4  -2  692.00   62.84
  -8  -4  -4   -2.62    6.68
  -8  -4  -4    2.68    8.52
  -8   4  -4    7.97    8.43
  -8   4  -4    5.58    8.85
  -8  -4  -4    8.03    9.09
  -8   4  -6  746.83   71.20
  -8  -4  -6  702.88   77.57
  -8  -4  -6  681.40   68.35
  -8   4  -6  680.57   68.64
  -8   4  -6  677.55   68.26
  -8  -4  -6  669.21   67.69
  -8   4  -8   48.92   19.51
  -8  -4  -8   82.79   21.99
  -8   4  -8   80.50   18.17
  -8  -4  -8   69.80   16.86
  -8   4 -10  239.77   32.51
  -8  -4 -10  225.71   30.91
  -8   4 -12   94.99   19.72
  -8  -4 -12   89.64   19.12
  -8   4 -14  213.53   25.14
  -8   5  19    8.66   13.32
   8   5 -19   11.68   10.48
  -8  -5  17   35.52   17.24
  -8   5  17    5.13   19.03
  -8  -5  15   63.39   19.70
  -8  -5  15  132.47   24.23
  -8  -5  15   74.97   19.19
  -8  -5  15   74.83   17.19
  -8   5  13   29.38   17.32
  -8  -5  13   11.89    9.54
  -8  -5  13   28.08   11.91
   8  -5 -13   31.67   14.22
  -8  -5  13   28.82   13.10
  -8  -5  13   28.01   14.12
  -8   5  13   -5.36   15.14
  -8  -5  13   15.44   12.42
  -8  -5  11    5.79    9.50
  -8   5  11   -5.74   12.89
  -8  -5  11    5.61    7.53
  -8   5  11   -4.89   13.11
  -8  -5  11    4.73   11.35
  -8  -5  11    9.09    9.95
  -8  -5  11    2.60   11.24
  -8   5  11    8.34   10.80
  -8  -5   9  375.18   42.53
  -8  -5   9  413.21   43.67
  -8   5   9  482.38   45.55
  -8  -5   9  425.49   44.64
  -8  -5   9  480.15   45.73
  -8   5   9  480.98   55.77
  -8  -5   9  349.62   42.80
  -8   5   9  448.00   51.00
  -8  -5   9  299.04   46.55
  -8  -5   7   24.34    9.51
  -8   5   7   25.64   12.63
  -8  -5   7   29.64   13.88
  -8  -5   7   57.04   12.87
  -8   5   7   17.22   10.09
  -8  -5   7   21.60   10.02
  -8  -5   7   38.45   11.21
  -8   5   5  277.43   38.80
  -8   5   5  257.85   32.79
  -8  -5   5  289.69   35.34
  -8   5   5  244.25   32.75
  -8  -5   5  234.91   29.28
  -8   5   3  503.18   53.39
  -8  -5   3  489.95   44.98
  -8   5   3  445.17   44.59
  -8   5   3  426.69   46.72
  -8   5   3  472.21   48.50
  -8  -5   3  443.76   48.45
  -8  -5   3  370.25   44.77
  -8   5   3  381.23   45.10
  -8  -5   1  593.76   53.62
  -8   5   1  539.03   53.84
  -8  -5   1  569.20   52.85
  -8   5   1  593.84   57.31
  -8   5   1  592.86   58.01
  -8  -5   1  530.12   57.23
  -8  -5   1  579.01   55.58
  -8   5   1  445.24   53.97
  -8   5  -1  176.41   23.54
  -8  -5  -1  191.14   23.82
  -8  -5  -1  179.09   27.01
  -8   5  -1  154.12   25.21
  -8  -5  -1  152.04   22.07
  -8   5  -1  159.36   22.44
  -8   5  -1  168.24   24.74
  -8   5  -1  169.54   25.44
  -8  -5  -1  176.32   22.46
  -8   5  -3  212.51   26.69
  -8  -5  -3  211.87   26.17
  -8  -5  -3  181.41   25.31
  -8  -5  -3  178.49   25.88
  -8   5  -3  198.26   25.91
  -8   5  -3  169.64   26.68
  -8   5  -5  227.56   30.75
  -8  -5  -5  247.77   30.78
  -8   5  -5  245.56   33.16
  -8  -5  -5  221.77   30.72
  -8  -5  -5  216.33   30.08
  -8   5  -5  256.93   31.43
  -8   5  -5  220.34   32.05
  -8   5  -7    9.62   10.22
  -8  -5  -7   12.12   11.23
  -8   5  -7   14.31   14.26
  -8   5  -9  306.55   37.53
  -8  -5  -9  275.84   35.31
  -8   5 -11  112.37   20.75
  -8  -5 -11   97.65   19.18
  -8   5 -13    3.69    9.39
   8   6 -18  390.38   44.34
  -8  -6  18  457.26   46.67
  -8   6  18  504.98   46.41
  -8  -6  16  163.80   27.17
  -8  -6  16  160.84   25.95
  -8   6  16  170.66   27.55
  -8  -6  16  146.20   26.44
  -8   6  14   41.38   17.60
  -8  -6  14   43.14   13.88
  -8  -6  14   30.73   13.35
   8  -6 -14   49.38   17.02
  -8  -6  14   34.77   15.20
  -8  -6  14   39.31   14.86
  -8   6  14   48.34   16.95
  -8   6  14   60.76   17.42
  -8  -6  14    9.86   12.17
  -8  -6  12   41.90   13.38
  -8   6  12   30.68   15.77
  -8  -6  12   14.63   10.77
  -8   6  12   24.41   13.91
  -8  -6  12   42.97   15.84
  -8  -6  12   43.89   14.70
  -8  -6  12   12.68   11.94
  -8   6  12   36.09   14.30
  -8  -6  10  270.28   34.05
  -8  -6  10  273.90   34.30
  -8   6  10  323.68   36.08
  -8  -6  10  360.09   37.79
  -8  -6  10  265.56   35.90
  -8   6  10  381.95   49.05
  -8  -6  10  316.49   41.60
  -8   6  10  283.45   40.27
  -8   6   8   48.98   19.86
  -8  -6   8   75.26   13.62
  -8   6   8   78.84   18.34
  -8  -6   8   87.96   18.65
  -8  -6   8   84.11   15.59
  -8   6   8   79.58   15.60
  -8  -6   8   50.16   13.88
  -8  -6   6  372.80   39.39
  -8   6   6  352.94   47.47
  -8  -6   6  333.35   38.08
  -8   6   6  356.71   42.67
  -8  -6   6  407.26   43.96
  -8   6   6  341.40   41.55
  -8  -6   6  363.54   37.88
  -8  -6   4  233.28   26.50
  -8   6   4  250.43   35.17
  -8  -6   4  182.02   25.65
  -8   6   4  185.23   25.56
  -8   6   4  216.82   28.33
  -8   6   4  219.06   29.65
  -8  -6   4  189.45   28.13
  -8   6   2   -7.30   12.72
  -8  -6   2   11.37    8.18
  -8   6   2   -2.90   11.78
  -8  -6   2   -2.11    6.20
  -8   6   2   13.73    8.68
  -8  -6   2   -3.13    7.97
  -8   6   2   15.00   10.18
  -8  -6   2    4.23    6.22
  -8  -6   0  686.91   64.04
  -8   6   0  683.82   64.34
  -8   6   0  694.46   63.80
  -8  -6   0  679.18   66.52
  -8   6   0  594.79   64.67
  -8  -6   0  655.28   61.69
  -8   6   0  611.38   60.89
  -8  -6   0  582.55   60.24
  -8  -6   0  637.62   61.93
  -8   6   0  765.51   67.57
  -8  -6   0  675.00   61.82
  -8   6  -2   34.53   10.78
  -8  -6  -2   40.42   11.53
  -8  -6  -2   32.81   10.81
  -8   6  -2   38.39   14.84
  -8  -6  -2   41.12   11.76
  -8   6  -2   22.52    9.72
  -8   6  -2   28.98   12.80
  -8   6  -4   57.57   13.31
  -8  -6  -4   10.50    9.92
  -8   6  -4   63.44   17.80
  -8  -6  -4   29.43   11.35
  -8   6  -4    7.69   10.17
  -8  -6  -4   25.75   10.45
  -8   6  -4   32.10   14.80
  -8   6  -6  182.52   25.20
  -8  -6  -6  130.60   22.70
  -8   6  -6  128.12   24.44
  -8   6  -8  118.57   20.31
  -8  -6  -8   83.00   17.71
   8  -6  10  352.72   39.87
  -8   6 -10  381.51   42.28
  -8  -6 -10  408.86   42.24
  -8   6 -12   67.79   14.85
  -8   6 -14    1.43    8.49
  -8  -7  19    9.61    8.63
  -8  -7  17  104.91   20.61
  -8  -7  17  140.07   21.59
  -8   7  17  144.71   20.75
   8   7 -17   74.66   16.18
  -8  -7  15  246.37   32.69
  -8  -7  15  219.05   33.26
  -8   7  15  261.84   32.19
  -8  -7  15  262.25   32.39
  -8  -7  13   46.66   13.63
  -8   7  13   50.21   19.41
  -8   7  13   25.62   14.54
  -8  -7  13   28.58   14.29
  -8  -7  13   38.08   13.25
  -8  -7  13   35.31   12.81
  -8  -7  11   -3.00    8.83
  -8   7  11   -6.33   14.21
  -8  -7  11   29.68   11.21
  -8  -7  11    4.27    8.87
  -8  -7  11    2.32    8.58
  -8   7  11    4.91    9.76
  -8  -7   9  341.11   36.74
  -8  -7   9  279.69   34.71
  -8  -7   9  371.33   39.56
  -8  -7   9  355.00   39.29
  -8  -7   9  399.35   40.56
  -8   7   9  319.56   40.94
  -8  -7   9  264.44   39.23
  -8   7   9  359.94   49.69
  -8   7   7  182.41   33.86
  -8  -7   7  153.00   22.86
  -8   7   7  144.64   24.11
  -8  -7   7  169.76   25.92
  -8   7   5  287.75   39.99
  -8  -7   5  206.56   27.33
  -8   7   5  286.83   30.97
  -8   7   5  249.28   33.13
  -8   7   5  196.23   28.88
  -8  -7   5  216.28   30.49
  -8  -7   5  268.84   30.17
  -8   7   3   13.82   12.41
  -8  -7   3   12.77    9.01
  -8   7   3    9.48   10.31
  -8   7   3   12.20   11.04
  -8   7   3   19.89    8.77
  -8  -7   3   23.95    9.58
  -8  -7   3   14.18    7.60
  -8  -7   1   30.51   12.94
  -8  -7   1   76.01   15.27
  -8  -7   1   44.07   11.06
  -8  -7   1   60.85   13.36
  -8   7   1   67.40   17.45
  -8   7   1   61.61   14.45
  -8  -7   1   88.88   16.46
  -8   7   1   65.05   15.52
  -8  -7   1   58.65   12.36
  -8   7  -1  557.64   55.87
  -8  -7  -1  603.99   56.40
  -8   7  -1  585.95   58.75
  -8  -7  -1  513.82   54.65
  -8  -7  -1  517.52   55.35
  -8  -7  -1  530.41   53.03
  -8   7  -1  579.90   57.10
  -8   7  -3   62.69   14.43
  -8   7  -3   77.05   18.62
  -8  -7  -3   87.38   16.97
  -8   7  -3   75.54   19.70
  -8  -7  -3   53.28   13.79
  -8   7  -3   97.48   20.04
  -8  -7  -5  473.95   48.24
  -8   7  -5  435.58   48.23
  -8   7  -5  416.73   48.22
  -8   7  -5  372.13   43.66
  -8  -7  -5  379.18   43.43
  -8   7  -7  106.20   25.04
  -8   7  -7  147.53   22.51
  -8  -7  -7  137.45   21.19
   8  -7   7  157.31   22.31
  -8   7  -9   55.81   13.98
  -8   7 -11  448.68   43.12
   8  -7  11  370.11   41.21
  -8   7 -11  489.66   48.21
  -8   7 -13  134.12   19.13
  -8  -8  18    1.73    8.82
  -8  -8  16   33.39   14.43
  -8  -8  16   -2.47   14.36
  -8  -8  16   42.81   13.08
  -8  -8  14   -5.43   12.62
  -8  -8  14   20.89   16.21
  -8  -8  14   13.46   12.52
  -8  -8  12   21.63   11.12
  -8   8  12   26.05   18.39
  -8  -8  12   17.93   11.73
  -8   8  10  963.98   95.88
  -8  -8  10  893.41   79.40
  -8  -8  10  747.31   74.82
  -8  -8  10  786.89   77.61
  -8  -8  10  799.17   78.17
  -8  -8   8 1754.53  144.86
  -8   8   8 1649.31  157.59
  -8  -8   8 1557.90  142.88
  -8   8   6   16.86   15.84
  -8   8   6    4.93    8.69
  -8  -8   6   26.92   10.64
  -8  -8   6   13.61    8.40
  -8  -8   4   91.18   16.71
  -8   8   4   61.25   18.68
  -8  -8   4   85.22   17.07
  -8   8   4   51.38   13.93
  -8  -8   4   52.68   14.96
  -8   8   4   98.79   20.07
  -8  -8   4   68.92   13.33
  -8  -8   2  316.13   38.11
  -8   8   2  333.33   42.04
  -8   8   2  364.47   39.93
  -8  -8   2  370.22   39.61
  -8  -8   2  449.49   42.58
  -8  -8   2  358.03   39.95
  -8  -8   0  328.27   38.56
  -8   8   0  447.24   44.17
  -8   8   0  329.16   40.27
  -8  -8   0  318.81   39.74
  -8   8   0  359.86   42.91
  -8  -8   0  451.77   41.99
  -8  -8  -2  181.57   26.00
  -8   8  -2  272.84   32.53
  -8   8  -2  272.66   34.11
  -8  -8  -2  249.90   30.66
  -8   8  -4   59.62   17.82
  -8  -8  -4   74.39   17.00
  -8   8  -4   77.76   20.08
  -8   8  -4   45.71   17.86
  -8   8  -6  200.84   33.14
  -8  -8  -6  329.76   36.95
   8  -8   6  321.64   35.02
  -8   8  -6  207.94   34.39
  -8   8  -8  516.82   55.22
   8  -8   8  488.29   51.01
   8  -8  10  438.63   46.27
  -8   8 -10  458.97   49.21
  -8   8 -12   -5.25   11.22
  -8  -9  19   -6.90    5.80
  -8  -9  17   19.37   10.31
  -8  -9  17    9.33   11.68
  -8  -9  15  714.81   69.84
  -8  -9  15  803.31   72.69
  -8  -9  15  739.67   73.83
  -8  -9  13  158.49   24.26
  -8  -9  13  166.05   25.92
  -8   9  11    6.67   13.86
  -8  -9  11   -2.42    7.12
  -8  -9  11    6.13   11.91
  -8  -9  11   -3.01   10.53
  -8   9   9    6.55   14.69
  -8  -9   9  -12.06   10.23
  -8   9   9    5.06    8.85
  -8  -9   9   -2.92    8.93
  -8   9   7  -17.51   10.41
  -8   9   7   -6.14   16.47
  -8  -9   7   13.22   10.05
  -8   9   5  134.32   27.91
  -8  -9   5  108.64   20.15
  -8   9   5  109.88   19.29
  -8  -9   5   92.01   16.91
  -8  -9   5  152.36   21.81
  -8   9   3    4.98   10.38
  -8  -9   3    3.01    8.51
  -8   9   3   15.28    9.93
  -8  -9   3   11.46    9.75
  -8  -9   3    7.13    8.11
  -8   9   3   15.91   12.10
  -8  -9   3   24.60   10.90
  -8  -9   1    3.03    8.90
  -8  -9   1    2.64    7.75
  -8  -9   1   -2.94    9.65
  -8   9   1   -2.68   10.89
  -8  -9   1   13.18    8.65
  -8   9   1    6.38   11.48
  -8   9  -1  272.49   33.80
  -8  -9  -1  225.39   28.88
  -8  -9  -1  197.09   29.99
  -8   9  -1  274.94   33.97
  -8  -9  -1  250.84   31.38
  -8  -9  -3  163.27   23.22
  -8   9  -3  237.63   31.20
  -8   9  -3  192.95   30.13
  -8  -9  -3  163.16   26.51
  -8   9  -3  212.51   30.21
  -8   9  -5  232.98   32.88
  -8  -9  -5  223.72   31.11
  -8   9  -5  199.56   30.53
  -8   9  -7   57.87   20.14
   8  -9   7   40.59   14.74
  -8   9  -7   37.98   15.33
   8  -9   9   98.22   16.74
  -8   9  -9   80.94   18.87
   8  -9  11  131.22   18.22
  -8   9 -11  155.80   20.42
  -8 -10  18   99.60   14.43
  -8 -10  16   89.54   17.19
  -8 -10  14   -9.28   13.07
  -8 -10  12   11.63   16.01
  -8 -10  12   25.22   14.68
  -8  10  12    6.29    8.93
  -8  10  10   53.79   21.41
  -8 -10  10   45.15   16.44
  -8 -10  10   23.52   13.32
  -8  10  10    9.32    9.44
  -8 -10   8  861.09   78.72
  -8  10   8  828.34   77.21
  -8 -10   8  858.70   79.66
  -8  10   8  705.71   91.07
  -8  10   6   22.26   11.96
  -8 -10   6   36.38   14.65
  -8  10   6   12.12   14.61
  -8 -10   6   12.34    9.24
  -8 -10   4  103.04   19.91
  -8  10   4   58.28   15.40
  -8  10   4   91.89   22.38
  -8 -10   4   78.88   17.39
  -8  10   2 1685.17  146.26
  -8 -10   2 1636.55  144.04
  -8  10   2 1655.58  144.30
  -8 -10   2 1704.53  146.42
  -8 -10   2 1617.26  146.37
  -8 -10   2 1672.74  145.04
  -8 -10   0  216.62   29.24
  -8 -10   0  201.57   27.83
  -8  10   0  219.69   30.43
  -8  10   0  174.21   28.44
  -8 -10  -2  221.81   28.33
  -8  10  -2  229.23   31.32
  -8 -10  -2  239.53   31.00
  -8  10  -2  210.57   30.37
  -8  10  -4  146.76   27.85
  -8  10  -4  204.29   28.14
  -8  10  -4  145.81   25.26
  -8 -10  -4  188.93   27.53
   8 -10   6   -2.89   14.49
  -8  10  -6   -3.15   17.53
  -8 -10  -6    3.28   11.47
  -8  10  -6    8.64   10.65
   8 -10   8    2.25   11.45
  -8  10  -8   16.58   11.56
   8 -10  10    9.37   10.20
  -8 -11  17    8.35    7.59
  -8 -11  15  622.72   57.41
  -8 -11  15  623.39   59.91
  -8 -11  13   75.88   19.18
  -8 -11  13   59.14   16.02
  -8 -11  11   30.45   16.02
  -8 -11  11   19.57   14.14
  -8 -11  11   19.34   14.05
  -8 -11   9   68.85   17.33
  -8 -11   9   62.45   19.29
  -8  11   9   53.77   12.60
  -8  11   7   44.09   19.48
  -8 -11   7   78.88   15.71
  -8  11   7   71.56   15.00
  -8  11   5  658.16   79.71
  -8 -11   5  720.85   67.96
  -8  11   5  780.37   70.09
  -8 -11   3  302.15   36.02
  -8  11   3  308.89   36.49
  -8 -11   3  401.43   41.71
  -8 -11   3  280.86   37.81
  -8 -11   3  307.80   37.52
  -8  11   1   20.41   11.21
  -8 -11   1   14.44    9.34
  -8 -11   1   31.89   12.18
  -8 -11   1   35.65   14.13
  -8 -11  -1  375.91   42.09
  -8  11  -1  404.30   44.13
  -8 -11  -1  406.25   45.21
  -8 -11  -1  345.65   42.48
  -8 -11  -3  113.87   19.60
  -8  11  -3  174.18   25.54
  -8  11  -3  115.94   24.70
  -8 -11  -3  150.69   23.75
  -8  11  -5  203.32   30.65
   8 -11   5  175.28   29.30
  -8 -11  -5  174.41   27.32
   8 -11   7   36.45   15.82
   8 -11   9    1.52    9.01
   8 -11  11    9.04    6.24
  -8 -12  16   83.62   13.95
  -8 -12  16  110.97   15.11
  -8 -12  14   54.33   15.53
  -8 -12  14   60.87   15.49
  -8 -12  14   67.57   13.94
  -8 -12  12   -8.23   14.53
  -8 -12  12   -7.14   13.98
  -8 -12  12    4.70   12.30
  -8 -12  10   46.45   16.97
  -8 -12  10   62.34   19.41
  -8 -12  10   33.07   16.09
  -8 -12  10   41.04   16.12
  -8 -12   8   55.38   17.10
  -8 -12   8   69.20   16.44
  -8 -12   8  107.85   21.89
  -8 -12   6  354.76   40.82
  -8  12   6  432.99   42.33
  -8 -12   6  418.12   46.11
  -8 -12   4   57.47   16.73
  -8 -12   4   33.61   10.93
  -8 -12   4   30.27   13.90
  -8 -12   2 1430.41  133.66
  -8 -12   2 1711.82  137.78
  -8 -12   2 1445.20  134.56
  -8  12   2 1582.85  134.54
  -8 -12   0   39.29   14.33
  -8  12   0    5.48   10.97
  -8 -12   0   20.78    9.82
  -8 -12   0    3.26   10.76
  -8  12  -2   -2.70   12.55
  -8 -12  -2   -2.51   11.06
  -8  12  -2    3.16   17.58
  -8 -12  -2    9.16   10.02
  -8  12  -4  801.59   80.76
   8 -12   4  931.16   82.97
  -8 -12  -4  832.08   81.14
  -8  12  -6    9.46   14.18
   8 -12   6    7.47   13.53
  -8 -12  -6    2.74   12.72
   8 -12   8   17.38   11.12
   8 -12  10   21.72    8.11
  -8 -13  15   14.52    7.83
  -8 -13  15   13.84    8.20
  -8 -13  13   36.62   12.70
  -8 -13  13   30.69   11.84
  -8 -13  13   31.01   11.14
  -8 -13  11   17.90   12.95
  -8 -13  11   38.28   14.19
  -8 -13  11   13.65   12.63
  -8 -13   9    2.89   14.72
  -8 -13   9   -4.41   11.84
  -8 -13   9    7.77   13.36
  -8 -13   7  187.96   28.54
  -8 -13   7  168.42   28.29
  -8 -13   5 1265.07  107.00
  -8 -13   5 1059.17  105.39
  -8  13   3  228.45   27.80
  -8 -13   3  165.94   27.79
  -8 -13   3  158.37   26.06
  -8 -13   3  151.18   23.53
  -8 -13   1  184.61   27.83
  -8  13   1  146.37   23.57
  -8 -13   1  152.12   23.96
  -8 -13   1  168.39   26.72
  -8 -13  -1  688.84   65.63
  -8  13  -1  590.00   63.78
  -8 -13  -1  791.49   68.22
  -8  13  -3  189.08   27.50
  -8 -13  -3  166.53   24.55
  -8  13  -5   90.10   18.17
   8 -13   5   70.65   18.52
  -8 -13  -5   65.85   17.14
   8 -13   7    7.21   10.82
   8 -13   9    2.52    6.60
  -8 -14  14  243.78   26.75
  -8 -14  14  268.06   25.90
  -8 -14  14  288.00   26.93
  -8 -14  12   -1.83    9.08
  -8 -14  12    7.65    8.41
  -8 -14  12    8.20    8.92
  -8 -14  10   -2.32   11.11
  -8 -14  10   -4.25   10.82
  -8 -14   8   -4.82   14.17
  -8 -14   8   10.57   13.26
  -8  14   6   19.58   11.77
  -8 -14   6   36.67   17.02
  -8 -14   6   31.29   15.56
  -8 -14   6   13.65   14.39
  -8  14   4   14.11   12.01
  -8 -14   4   11.34   13.21
  -8  14   2   12.04   10.99
  -8 -14   2   42.43   15.81
  -8 -14   2   17.20   10.92
  -8 -14   2   11.45   13.81
  -8 -14   0  139.68   23.00
  -8  14   0  172.95   21.74
   8 -14   0  154.26   25.73
  -8 -14   0  123.66   22.12
  -8 -14   0  118.21   23.68
  -8  14  -2   39.35   15.60
  -8 -14  -2   12.41   11.16
  -8 -14  -2   17.32   12.06
  -8  14  -4  348.86   37.94
   8 -14   4  384.11   40.79
  -8 -14  -4  354.92   39.21
   8 -14   6   50.42   14.02
   8 -14   8   27.45    8.12
   8 -14   8   36.47    7.73
  -8 -15  13    7.48    4.61
  -8 -15  11  185.17   22.14
  -8 -15  11  193.57   22.52
  -8 -15  11  174.54   22.24
  -8 -15   9   21.44   11.23
  -8 -15   9    9.46   10.42
  -8 -15   9   -2.03   10.19
  -8 -15   7  129.43   22.04
  -8 -15   7  148.11   22.63
  -8 -15   5  395.78   44.62
  -8 -15   5  456.01   45.93
  -8 -15   3   56.52   16.75
   8 -15  -3   46.51   15.47
  -8 -15   3   54.72   15.34
  -8 -15   1  115.68   20.89
   8 -15  -1  153.43   23.78
  -8 -15   1  148.77   21.79
  -8 -15   1  169.85   24.43
  -8 -15  -1  262.99   32.72
   8 -15   1  363.08   37.37
  -8  15  -1  322.78   34.39
  -8 -15  -1  298.14   34.27
  -8  15  -3   19.29    9.93
   8 -15   3   14.01   12.32
  -8 -15  -3   19.20   10.77
   8 -15   5   17.17    9.77
  -8 -15  -5   23.38    9.21
   8 -15   7  122.46   14.18
   8 -15   7  121.80   14.44
  -8 -16  10   11.11    6.98
  -8 -16  10    7.42    7.22
  -8 -16   8   32.45   10.61
  -8 -16   6    5.45    9.74
  -8 -16   6   -1.70    9.46
  -8 -16   6    3.74   10.03
  -8 -16   4   13.98   11.29
   8 -16  -2  163.52   22.20
  -8 -16   2  161.45   22.21
  -8  16   0   59.01   13.25
  -8 -16   0   86.02   14.79
  -8  16  -2    3.98    6.39
   8 -16   2    9.71    9.81
   8 -16   4    2.54    7.15
  -8 -17   7    9.03    6.51
  -8 -17   7    3.64    6.69
  -8 -17   5    1.38    7.70
  -8 -17   5   18.36    9.22
  -8  17   3    1.06    6.64
  -8 -17   1    2.56    6.95
   8 -17   1  165.17   18.82
   8 -17   3   -2.52    4.57
   9   0 -21   -1.50    8.07
  -9   0  19   -2.18   16.67
  -9   0  17    8.72   21.49
  -9   0  15   -7.01   15.44
  -9   0  15   29.41   16.54
  -9   0  13   -5.75   16.17
  -9   0  11    3.11    8.33
  -9   0  11    5.90   11.18
  -9   0  11  -10.58   16.18
  -9   0   9    5.42    7.26
  -9   0   9   -2.67   13.03
  -9   0   9   -9.55   12.80
  -9   0   7    2.46   10.63
  -9   0   7   -4.30   10.31
  -9   0   5   24.91   16.76
  -9   0   5    3.95   10.05
  -9   0   5   -2.59    9.59
  -9   0   5    2.31    9.59
  -9   0   3    7.60   11.62
  -9   0   3   -2.48    8.66
  -9   0   1    7.52    9.50
  -9   0   1    2.43    8.51
  -9   0   1   -3.91    9.95
  -9   0   1   -2.69   14.98
  -9   0  -1    2.59    7.92
  -9   0  -1   -2.24    6.31
  -9   0  -1   -2.02    7.27
  -9   0  -1   -2.68    8.52
  -9   0  -1    8.39   12.33
  -9   0  -1    2.60    8.80
  -9   0  -1   13.51    8.54
  -9   0  -3    5.29    7.77
  -9   0  -3   -5.78   10.67
  -9   0  -3   -2.60    7.95
  -9   0  -3    8.64    8.46
  -9   0  -5   -3.24   11.67
  -9   0  -5    9.63   11.86
  -9   0  -7   -3.45   10.96
  -9   0  -9    3.42   11.60
  -9   0 -11   -5.91   13.96
  -9   0 -13   -4.16   10.45
   9   1 -20  643.48   66.96
  -9   1  20  824.92   67.59
  -9   1  18   80.24   24.28
  -9   1  16  200.52   35.16
  -9  -1  16  201.54   31.90
  -9   1  14   70.91   22.96
  -9   1  14  105.55   21.64
  -9   1  12   66.95   21.81
  -9  -1  12  110.38   20.16
  -9   1  12   86.98   20.62
  -9   1  10   81.06   21.97
  -9   1  10   51.01   17.44
  -9  -1  10   94.68   17.13
  -9  -1  10   36.37   12.50
  -9   1   8  257.51   32.31
  -9   1   8  322.26   40.61
  -9  -1   8  197.60   28.82
  -9  -1   8  298.44   31.99
  -9   1   6   12.28   11.51
  -9  -1   6   -2.18    6.93
  -9  -1   6    7.74    9.53
  -9   1   6   -2.80   10.35
  -9   1   6    2.37    9.65
  -9   1   4 1203.71  119.89
  -9   1   4 1374.72  125.56
  -9   1   4 1335.80  118.61
  -9   1   4 1446.71  121.27
  -9  -1   4 1476.83  120.57
  -9  -1   2   57.21   13.40
  -9   1   2   46.37   14.06
  -9   1   2   50.27   12.50
  -9   1   2   45.66   15.80
  -9   1   2   53.52   17.01
  -9   1   0   70.18   14.76
  -9   1   0   52.42   12.63
  -9   1   0   75.11   16.49
  -9  -1   0   44.71   13.04
  -9   1   0   64.52   15.08
  -9   1   0   71.97   17.64
  -9   1   0   65.76   13.79
  -9   1  -2 1569.46  134.69
  -9   1  -2 1716.11  143.31
  -9   1  -2 1534.40  134.61
  -9  -1  -2 1393.65  131.44
  -9   1  -2 1556.75  133.80
  -9   1  -2 1570.62  134.07
  -9   1  -4 1921.51  165.43
  -9   1  -4 1844.22  165.24
  -9   1  -4 1960.53  166.00
  -9   1  -6  401.84   47.70
  -9   1  -6  442.55   48.82
  -9   1  -8   52.57   15.99
  -9   1 -10  227.96   32.44
  -9   1 -12  104.77   20.98
  -9   1 -14    9.40    9.58
  -9   1 -14   -4.53    7.79
   9   2 -21   12.16    7.34
   9  -2 -21   20.01    8.69
  -9  -2  21   19.28    8.74
  -9   2  21    7.91    8.86
  -9  -2  19  102.16   21.43
  -9   2  19  127.14   23.30
  -9  -2  17  160.67   28.63
  -9   2  17  117.82   29.65
  -9  -2  17  125.36   25.38
  -9  -2  15  252.04   37.22
  -9   2  15  304.19   38.15
  -9   2  15  258.58   42.39
  -9  -2  15  228.33   40.04
  -9   2  13    5.79   12.06
  -9  -2  13   22.47   15.82
  -9  -2  13    3.34    8.99
  -9  -2  13   27.84   16.61
  -9   2  13   12.88   13.95
  -9   2  11   32.14   18.49
  -9  -2  11   41.60   20.02
  -9  -2  11   48.25   14.42
  -9  -2  11   54.75   16.57
  -9   2  11   47.88   15.61
  -9  -2  11   35.46   12.75
  -9   2   9   28.81   13.53
  -9  -2   9    4.71   12.64
  -9  -2   9    5.24    7.41
  -9  -2   9    2.63   10.24
  -9   2   9   27.06   13.20
  -9   2   7  209.87   32.69
  -9  -2   7  242.18   33.87
  -9  -2   7  184.67   26.73
  -9   2   7  190.27   26.85
  -9  -2   7  218.70   26.28
  -9  -2   7  202.66   26.10
  -9  -2   5  206.46   29.24
  -9   2   5  232.69   30.34
  -9   2   5  195.10   29.20
  -9  -2   5  106.07   23.72
  -9  -2   5  157.96   22.74
  -9  -2   5  124.46   21.20
  -9   2   5  172.99   23.44
  -9  -2   5  169.58   21.94
  -9   2   3   38.79   11.25
  -9   2   3   23.81   10.36
  -9  -2   3   48.26   12.71
  -9  -2   3   60.30   13.61
  -9  -2   3   29.56   13.64
  -9   2   3   38.30   14.63
  -9   2   3   26.38   13.15
  -9  -2   3   72.53   17.41
  -9   2   1 2515.58  218.68
  -9  -2   1 2505.79  219.27
  -9   2   1 2511.71  225.65
  -9  -2   1 2851.44  228.08
  -9   2   1 2641.26  220.27
  -9  -2   1 2646.51  220.47
  -9  -2   1 2618.33  221.37
  -9   2   1 2881.46  222.67
  -9   2  -1  189.95   25.57
  -9  -2  -1  189.19   25.46
  -9   2  -1  159.65   23.93
  -9   2  -1  169.55   25.07
  -9  -2  -1  187.27   25.56
  -9  -2  -1  179.77   25.55
  -9   2  -1  203.25   31.00
  -9  -2  -1  227.31   32.35
  -9   2  -1  197.78   26.32
  -9   2  -1  193.81   25.56
  -9   2  -3  215.01   30.83
  -9  -2  -3  228.46   31.70
  -9   2  -3  285.87   32.76
  -9   2  -3  288.58   33.14
  -9   2  -3  287.03   32.63
  -9  -2  -3  194.61   29.87
  -9   2  -5    3.26    8.74
  -9  -2  -5    3.16    9.30
  -9  -2  -5    3.23   11.30
  -9   2  -5    3.20   10.16
  -9   2  -7 2452.40  199.19
  -9  -2  -7 2158.08  197.00
  -9   2  -9   -3.41   11.94
  -9  -2  -9    3.29   10.80
  -9   2 -11   20.30   14.45
  -9  -2 -11   25.14   14.90
  -9   2 -13   11.91   11.08
  -9  -2 -13   13.41   10.82
  -9  -3  20   82.93   16.40
  -9   3  20   94.34   16.93
   9   3 -20   88.50   15.47
   9  -3 -20   80.82   15.33
  -9  -3  18   59.89   17.13
  -9  -3  18   18.43   17.56
  -9   3  18   46.13   19.48
  -9  -3  16  563.32   60.25
  -9   3  16  579.60   61.63
  -9  -3  14   -3.34   10.60
  -9  -3  14    6.11   15.98
  -9   3  14  -12.93   17.77
  -9   3  14  -17.49   17.13
  -9  -3  14   -5.60   11.65
  -9  -3  12   18.43   11.97
  -9   3  12   16.80   12.59
  -9  -3  12   18.81   11.62
  -9   3  12   -5.58   13.41
  -9  -3  12   21.42   14.39
  -9  -3  12    6.41   10.57
  -9  -3  12   23.57   13.94
  -9   3  12    9.34   13.23
  -9   3  10  505.37   60.55
  -9  -3  10  485.52   59.16
  -9   3  10  424.88   56.97
  -9  -3  10  498.50   50.62
  -9  -3  10  459.09   50.09
  -9   3  10  461.33   51.19
  -9  -3  10  510.79   51.02
  -9  -3   8  225.39   26.66
  -9  -3   8  150.81   23.12
  -9   3   8  160.98   30.43
  -9   3   8  152.87   28.87
  -9  -3   8  186.08   29.52
  -9  -3   8  177.80   25.38
  -9   3   8  129.07   23.22
  -9  -3   8  185.14   23.42
  -9  -3   6  241.02   30.16
  -9   3   6  246.23   36.03
  -9  -3   6  307.34   38.59
  -9  -3   6  245.20   30.67
  -9   3   6  273.60   31.67
  -9   3   6  283.62   34.83
  -9  -3   4 1027.42   99.89
  -9   3   4 1057.05  100.33
  -9  -3   4 1076.68   98.07
  -9   3   4 1091.73  100.72
  -9   3   4 1348.53  107.10
  -9  -3   4 1249.40  106.67
  -9  -3   4 1111.40   98.28
  -9   3   4 1045.00   97.58
  -9   3   2  458.38   51.27
  -9  -3   2  443.87   48.50
  -9   3   2  435.21   48.65
  -9   3   2  602.20   57.42
  -9  -3   2  489.05   54.83
  -9   3   2  544.87   50.74
  -9  -3   2  482.91   50.02
  -9  -3   2  548.24   52.91
  -9   3   2  523.43   52.58
  -9   3   0    4.72    9.18
  -9  -3   0   -2.31    7.33
  -9   3   0   14.71   11.44
  -9  -3   0    8.09   10.29
  -9   3   0   -2.44    7.75
  -9  -3   0    2.50    7.92
  -9   3   0   -3.96    8.87
  -9   3   0    5.16    8.47
  -9   3  -2  339.33   36.38
  -9  -3  -2  321.56   35.77
  -9   3  -2  306.88   36.46
  -9   3  -2  240.11   35.15
  -9  -3  -2  300.26   34.54
  -9  -3  -2  294.91   35.21
  -9   3  -2  260.07   33.95
  -9   3  -2  296.55   36.01
  -9   3  -4  383.00   42.87
  -9  -3  -4  378.60   42.30
  -9  -3  -4  343.68   41.94
  -9   3  -4  383.80   42.71
  -9   3  -4  336.51   42.26
  -9   3  -4  378.25   43.93
  -9  -3  -6   -6.62   10.87
  -9   3  -6    3.27   11.10
  -9   3  -6   -3.39   10.75
  -9  -3  -6    3.24   10.29
  -9   3  -8   -6.90   10.94
  -9  -3  -8    9.84   11.13
  -9   3 -10  205.50   30.85
  -9  -3 -10  239.11   31.42
  -9   3 -12  130.88   21.58
  -9  -3 -12  122.24   20.59
  -9   3 -14   23.85   10.21
   9   4 -19   42.09   13.47
   9  -4 -19   27.36   12.36
  -9  -4  19   55.64   14.94
  -9   4  19   67.17   16.10
  -9  -4  17  144.46   26.77
  -9   4  17  133.61   26.45
  -9  -4  17  131.96   25.05
  -9  -4  15  223.74   33.19
  -9   4  15  251.92   34.32
  -9  -4  15  191.57   30.54
  -9  -4  13  139.89   23.32
  -9   4  13  133.24   28.16
  -9  -4  13  127.15   22.08
  -9  -4  13  170.29   25.01
  -9  -4  13  120.22   23.47
  -9   4  13  103.56   22.92
  -9   4  13   78.75   23.90
  -9  -4  13  107.74   25.63
  -9  -4  11  136.41   21.71
  -9   4  11  137.78   28.92
  -9  -4  11  136.01   21.97
  -9  -4  11  135.00   22.64
  -9  -4  11  119.42   22.50
  -9   4  11  147.59   24.17
  -9   4  11  115.35   27.46
  -9  -4  11   85.89   23.67
  -9  -4   9  -10.06    7.42
  -9   4   9  -10.86   14.57
  -9   4   9    9.38   12.59
  -9  -4   9   -9.18   12.93
  -9  -4   9  -20.59   11.36
  -9   4   9   -2.69   12.49
  -9  -4   9    2.86    8.07
  -9  -4   7   85.63   17.29
  -9   4   7   72.82   16.72
  -9  -4   7  101.79   17.65
  -9  -4   7   86.77   14.88
  -9  -4   7  110.55   17.72
  -9   4   7  121.50   25.67
  -9   4   7   85.73   20.06
  -9  -4   7   79.07   16.59
  -9   4   7   87.40   20.60
  -9  -4   7   87.28   20.87
  -9  -4   5  116.72   18.78
  -9   4   5  154.74   25.27
  -9  -4   5  127.00   24.20
  -9  -4   5  141.47   20.05
  -9   4   5  120.58   22.77
  -9  -4   5  120.83   19.94
  -9   4   5  138.49   20.79
  -9  -4   3   87.20   20.60
  -9   4   3   92.72   20.83
  -9   4   3  132.70   23.92
  -9  -4   3  163.17   25.54
  -9  -4   3  109.55   16.63
  -9  -4   3  140.05   18.31
  -9  -4   3  154.58   21.05
  -9   4   3  122.09   21.52
  -9   4   3  117.83   19.53
  -9  -4   3  122.38   17.70
  -9   4   1 1721.10  152.77
  -9   4   1 1835.07  156.22
  -9   4   1 1721.58  157.99
  -9  -4   1 1780.48  152.99
  -9  -4   1 1891.62  160.02
  -9   4   1 1726.14  152.35
  -9  -4   1 1804.32  154.77
  -9   4   1 1847.27  155.44
  -9   4  -1  939.10   75.51
  -9  -4  -1  782.17   73.12
  -9   4  -1  714.83   73.39
  -9   4  -1  794.91   73.45
  -9   4  -1  771.74   75.50
  -9  -4  -1  718.20   71.08
  -9  -4  -1  707.83   69.98
  -9   4  -1  805.19   78.91
  -9  -4  -1  760.53   78.44
  -9   4  -1  734.04   72.05
  -9  -4  -1  757.87   73.00
  -9   4  -1  838.84   74.98
  -9   4  -3  130.63   21.23
  -9  -4  -3   94.33   18.48
  -9   4  -3  140.89   23.58
  -9  -4  -3  113.61   18.88
  -9   4  -3  119.83   22.01
  -9   4  -3  106.13   19.49
  -9  -4  -3   88.28   19.20
  -9   4  -5  219.11   30.32
  -9  -4  -5  216.07   29.93
  -9   4  -5  214.45   30.44
  -9  -4  -5  207.47   29.47
  -9   4  -7 1246.15  115.50
  -9  -4  -7 1280.02  114.97
  -9   4  -9    9.59   11.49
  -9  -4  -9   -6.00   10.18
  -9   4 -11  100.17   20.14
  -9  -4 -11   94.09   18.99
  -9   4 -13    6.29    8.58
  -9   4 -13   19.79   11.66
   9   5 -20  281.58   31.64
  -9   5  20  419.82   33.49
  -9  -5  18  243.73   30.74
  -9   5  18  263.77   32.00
  -9  -5  16  495.83   53.95
  -9  -5  16  500.68   53.40
  -9   5  16  541.37   55.22
  -9  -5  14  209.49   30.63
  -9   5  14  161.04   33.37
  -9  -5  14  232.32   36.89
  -9  -5  14  221.33   32.42
  -9  -5  14  252.06   32.39
  -9   5  14  281.12   34.65
  -9  -5  14  245.00   32.01
  -9   5  12  851.40  101.10
  -9   5  12  934.88  100.29
  -9  -5  12  952.89   99.77
  -9  -5  12  919.20   90.83
  -9  -5  12  970.87   91.28
  -9   5  12 1118.57   93.78
  -9  -5  12  973.34   92.73
  -9  -5  12 1118.13   93.92
  -9   5  10  990.96   98.94
  -9  -5  10  956.97   86.24
  -9  -5  10  973.86   86.06
  -9  -5  10  995.07   93.69
  -9   5  10  816.20   91.01
  -9  -5  10  913.35   83.94
  -9  -5  10  832.80   83.31
  -9   5  10  844.71   84.29
  -9  -5   8  181.24   26.33
  -9   5   8  246.92   38.57
  -9  -5   8  207.94   27.31
  -9   5   8  153.37   29.00
  -9  -5   8  161.90   29.67
  -9  -5   8  204.81   25.44
  -9   5   8  191.49   27.10
  -9  -5   8  211.99   27.88
  -9  -5   8  270.46   28.93
  -9  -5   6    7.31    7.15
  -9  -5   6   -4.57   10.07
  -9   5   6   11.43   10.44
  -9  -5   6    2.49    7.00
  -9   5   6  -10.25   11.50
  -9  -5   6    5.05    7.42
  -9   5   6    3.32   12.28
  -9   5   6   -3.81    9.15
  -9  -5   6    7.80   10.97
  -9  -5   4   70.20   20.98
  -9   5   4   86.80   20.97
  -9   5   4   -7.25   10.20
  -9  -5   4   -3.75    9.55
  -9  -5   4    2.25    6.33
  -9  -5   4    2.26    6.37
  -9   5   4   12.35   10.47
  -9   5   4    2.28    7.49
  -9   5   4    3.17   11.08
  -9  -5   4    2.26    5.77
  -9  -5   2  181.26   29.53
  -9   5   2  178.49   29.05
  -9  -5   2  224.53   27.13
  -9  -5   2  246.83   26.61
  -9   5   2  282.15   32.68
  -9  -5   2  222.53   26.21
  -9   5   2  239.30   32.35
  -9  -5   2  248.51   33.37
  -9  -5   2  210.83   27.43
  -9   5   2  209.87   27.33
  -9  -5   2  249.44   27.32
  -9   5   0   19.47   14.31
  -9  -5   0   28.98    8.62
  -9   5   0   11.45   10.25
  -9  -5   0   -3.95   11.12
  -9  -5   0    7.35    9.53
  -9   5   0   16.61    9.67
  -9  -5   0   11.36   14.86
  -9   5   0  -14.60   17.17
  -9  -5  -2   32.50   10.63
  -9   5  -2   31.28   13.38
  -9   5  -2   44.92   14.06
  -9   5  -2   19.82    9.58
  -9  -5  -2   43.65   12.88
  -9   5  -2   20.78   10.35
  -9  -5  -2   23.95   11.51
  -9   5  -4   15.40   10.77
  -9  -5  -4   -2.94    9.66
  -9   5  -4   11.48   10.61
  -9  -5  -4    8.76   12.14
  -9   5  -6  149.18   26.75
  -9   5  -6  123.42   22.16
  -9  -5  -6  110.43   20.86
  -9   5  -8  846.72   76.56
  -9  -5  -8  707.47   73.34
  -9   5 -10  240.08   32.05
  -9  -5 -10  269.21   32.29
  -9   5 -12   28.57   10.98
  -9   5 -12   16.37   13.58
   9   6 -19  208.52   25.97
  -9   6  19  301.47   27.75
  -9  -6  19  294.65   29.32
  -9  -6  17   -9.62   12.89
  -9   6  17   22.59   14.88
  -9  -6  15    2.85   13.04
  -9  -6  15    9.62   15.28
  -9  -6  15   17.77   17.05
  -9   6  15    5.22   17.00
  -9  -6  15    5.41   12.35
  -9   6  13  116.05   28.22
  -9  -6  13  209.84   27.65
  -9  -6  13  167.38   25.39
   9  -6 -13  146.77   28.83
  -9  -6  13  166.91   25.85
  -9  -6  13  154.80   26.79
  -9   6  13  196.34   27.71
  -9   6  13  193.01   32.01
  -9  -6  13  174.00   30.85
  -9  -6  11  136.57   21.25
  -9   6  11  130.22   29.61
  -9  -6  11  160.55   23.57
  -9  -6  11  130.89   21.52
  -9   6  11  133.18   22.63
  -9   6  11   99.07   23.81
  -9  -6  11  102.47   23.23
  -9  -6   9   68.77   13.39
  -9   6   9   59.49   21.31
  -9   6   9   51.21   16.84
  -9  -6   9   42.86   15.69
  -9  -6   9   72.32   15.85
  -9   6   9   52.39   14.32
  -9  -6   9   58.82   15.86
  -9  -6   7  220.71   30.17
  -9   6   7  303.18   32.81
  -9   6   7  339.14   45.43
  -9  -6   7  285.59   33.12
  -9  -6   7  280.81   33.35
  -9  -6   7  258.54   32.16
  -9   6   7  289.30   37.43
  -9  -6   7  258.40   36.53
  -9  -6   5    9.24    7.97
  -9  -6   5   22.58    9.15
  -9   6   5   20.79   13.30
  -9  -6   5   17.88    8.79
  -9   6   5   28.37   12.27
  -9  -6   5   15.07    8.11
  -9  -6   5   18.63    8.74
  -9   6   5   30.39   13.81
  -9   6   5   20.11    9.01
  -9   6   5   14.23    9.66
  -9  -6   5   29.60   11.83
  -9  -6   3   42.72   17.60
  -9  -6   3   16.97    7.83
  -9  -6   3   10.69    7.40
  -9   6   3   23.14   11.00
  -9  -6   3   15.74    7.77
  -9   6   3   13.13   12.22
  -9  -6   3    2.27    7.09
  -9   6   3   34.82   12.26
  -9   6   3   26.02    9.67
  -9  -6   3   21.89   11.25
  -9  -6   3   32.55    9.97
  -9  -6   1  119.15   26.13
  -9   6   1  170.64   27.23
  -9   6   1  182.80   28.70
  -9  -6   1  223.71   26.36
  -9   6   1  247.17   28.81
  -9   6   1  158.24   27.17
  -9   6   1  198.46   24.79
  -9  -6   1  220.94   30.68
  -9  -6   1  236.05   27.14
  -9  -6   1  194.62   24.38
  -9  -6  -1   17.47   15.54
  -9   6  -1   -5.95   15.66
  -9   6  -1   28.46   13.57
  -9   6  -1   19.26    9.76
  -9  -6  -1   32.14   11.06
  -9   6  -1   25.00   13.64
  -9   6  -1   31.33   15.74
  -9  -6  -1   49.03   11.54
  -9   6  -3  283.19   33.67
  -9   6  -3  222.41   34.39
  -9  -6  -3  276.53   33.04
  -9   6  -3  229.75   31.59
  -9  -6  -3  287.86   33.52
  -9   6  -3  275.66   35.96
  -9   6  -5   38.93   16.21
  -9   6  -5   40.10   16.73
  -9   6  -5   60.95   15.25
  -9  -6  -5   40.54   13.23
  -9   6  -5   39.15   16.62
  -9   6  -7   72.32   16.66
  -9  -6  -7   51.05   14.62
  -9   6  -9  155.31   22.64
  -9   6  -9   78.78   23.33
  -9   6 -11   24.23   11.95
  -9   6 -11   18.07   15.73
  -9   6 -13   82.69   14.28
  -9  -7  18  102.10   16.88
  -9  -7  16  -12.67   14.57
  -9   7  16    3.91   13.47
  -9  -7  16    2.42   12.66
  -9  -7  14   98.22   20.59
  -9   7  14   67.10   18.18
  -9  -7  14  112.14   24.11
  -9  -7  14   46.46   15.92
  -9  -7  12  965.25   81.18
  -9   7  12  849.79   92.60
  -9  -7  12  770.06   83.61
  -9  -7  12  804.89   77.47
  -9  -7  12  787.24   76.38
  -9   7  12  813.05   77.15
  -9  -7  10  587.04   60.05
  -9  -7  10  631.30   60.77
  -9   7  10  607.35   72.57
  -9  -7  10  561.54   63.64
  -9  -7  10  488.74   55.90
  -9  -7  10  581.98   57.49
  -9   7  10  692.26   59.51
  -9  -7   8  223.76   28.25
  -9   7   8  195.46   29.12
  -9  -7   8  183.93   28.53
  -9  -7   8  180.54   26.21
  -9  -7   8  156.66   23.42
  -9  -7   6  221.50   28.10
  -9   7   6  247.46   37.95
  -9  -7   6  247.86   29.80
  -9   7   6  165.82   26.16
  -9  -7   6  183.54   26.56
  -9  -7   6  225.44   27.29
  -9   7   6  296.89   34.65
  -9  -7   6  180.58   25.99
  -9   7   6  161.14   26.88
  -9  -7   6  187.11   28.73
  -9  -7   4   16.29    8.94
  -9   7   4   15.87   10.54
  -9  -7   4    8.55    6.56
  -9  -7   4    4.76    8.09
  -9   7   4    3.30    7.93
  -9   7   4   -3.44   14.31
  -9  -7   4    2.16    7.58
  -9  -7   4   20.91   10.67
  -9  -7   4    5.13    7.56
  -9  -7   2  130.15   24.33
  -9  -7   2  204.52   25.11
  -9  -7   2  144.36   21.71
  -9   7   2  151.32   23.62
  -9  -7   2  144.12   20.60
  -9   7   2  110.26   21.86
  -9   7   2  228.59   30.17
  -9  -7   2  136.08   21.23
  -9  -7   2  161.36   25.20
  -9  -7   2  189.95   23.13
  -9  -7   0  526.26   59.82
  -9  -7   0  617.02   59.95
  -9   7   0  700.01   65.15
  -9  -7   0  544.92   58.24
  -9   7   0  652.13   61.88
  -9  -7   0  620.65   58.71
  -9  -7   0  567.93   57.64
  -9   7   0  700.08   63.92
  -9   7  -2   18.30   13.90
  -9  -7  -2   11.20    9.53
  -9   7  -2   14.04   13.66
  -9  -7  -2    9.73    8.78
  -9   7  -2    4.79    7.90
  -9   7  -2    9.96   11.29
  -9   7  -4  -15.12   16.41
  -9   7  -4   -3.64   12.72
  -9  -7  -4   15.57    9.52
  -9   7  -4    7.61   13.31
  -9   7  -4   12.69    9.38
  -9  -7  -4   -2.56    8.40
  -9   7  -4  -10.51   14.86
  -9   7  -6  223.41   33.87
  -9   7  -6  183.10   33.48
   9  -7   6  258.87   30.54
  -9   7  -6  252.25   31.01
  -9   7  -8  503.25   52.17
  -9   7  -8  543.47   58.34
  -9   7 -10   27.05   15.36
  -9   7 -12    9.88    8.87
  -9  -8  17   53.20   13.32
  -9  -8  15  481.56   51.69
  -9  -8  15  519.32   52.46
  -9  -8  15  578.91   55.09
  -9  -8  13   88.45   18.31
  -9  -8  13  123.25   23.17
  -9   8  11    6.50   12.33
  -9  -8  11   33.82   13.81
  -9  -8  11    2.42    7.41
  -9  -8  11    3.09   13.13
  -9  -8   9  131.53   21.99
  -9  -8   9  106.05   20.13
  -9   8   7   12.15   13.80
  -9  -8   7   43.53   13.09
  -9   8   7   29.97   11.97
  -9  -8   7   17.55   10.74
  -9  -8   7   32.07   10.84
  -9  -8   5  527.52   53.70
  -9  -8   5  501.67   50.49
  -9   8   5  540.08   52.84
  -9   8   5  518.09   56.22
  -9   8   5  410.63   59.50
  -9  -8   5  500.52   52.09
  -9  -8   3  248.54   32.55
  -9  -8   3  289.14   34.38
  -9  -8   3  253.28   32.36
  -9   8   3  292.82   37.20
  -9   8   3  290.01   34.15
  -9  -8   1   -2.43    6.18
  -9  -8   1   -2.75    7.38
  -9   8   1    3.16   11.38
  -9  -8   1    2.49    6.99
  -9   8   1   -3.51   11.51
  -9   8   1   11.39   12.54
  -9  -8   1   12.84    6.55
  -9  -8  -1  272.35   32.38
  -9   8  -1  292.09   37.45
  -9   8  -1  309.61   38.78
  -9  -8  -1  303.61   35.16
  -9   8  -3  365.25   43.96
  -9  -8  -3  302.55   38.93
  -9   8  -3  366.56   43.51
  -9  -8  -3  301.38   38.58
  -9   8  -3  375.68   42.82
  -9   8  -5   78.78   23.29
  -9  -8  -5   73.81   17.53
  -9   8  -5   47.53   17.18
   9  -8   7   51.12   14.43
  -9   8  -7   57.09   17.61
  -9   8  -9   35.21   17.56
  -9   8 -11   48.71   13.02
  -9   9  16  114.06   16.87
  -9  -9  16  131.78   21.06
  -9   9  14    2.08   11.86
  -9  -9  14   17.25   13.72
  -9  -9  12   47.17   18.16
  -9  -9  12   69.31   18.14
  -9   9  12   44.53   15.41
  -9  -9  10   79.47   19.38
  -9   9  10  118.77   20.22
  -9  -9  10  101.28   21.28
  -9  -9  10   73.98   18.52
  -9  -9   8   27.31   12.54
  -9   9   8   26.82   11.81
  -9  -9   8   19.73   12.04
  -9  -9   8   24.98   11.26
  -9  -9   6  590.73   56.11
  -9  -9   6  471.26   50.83
  -9   9   6  504.69   52.73
  -9   9   6  528.73   64.47
  -9  -9   6  492.10   52.85
  -9  -9   4   15.48    9.88
  -9   9   4    2.73    9.89
  -9  -9   4   19.71    9.90
  -9   9   4   20.79   15.02
  -9  -9   4   14.16    9.66
  -9  -9   2  642.88   62.24
  -9   9   2  644.80   66.80
  -9   9   2  674.91   64.39
  -9  -9   2  628.63   63.79
  -9  -9   2  703.10   65.63
  -9  -9   2  583.00   62.01
  -9  -9   0 1256.54  114.53
  -9  -9   0 1346.85  113.92
  -9   9   0 1393.18  118.18
  -9  -9   0 1129.73  111.27
  -9   9   0 1315.70  116.28
  -9   9  -2   74.01   18.27
  -9  -9  -2   50.69   13.60
  -9   9  -2   43.38   17.96
  -9   9  -2   56.34   17.22
  -9  -9  -2   30.59    9.73
  -9  -9  -4  137.98   24.59
  -9   9  -4  180.02   28.45
  -9   9  -4  198.08   32.31
  -9   9  -4  186.15   30.45
  -9   9  -6  284.91   39.66
   9  -9   6  310.17   36.82
  -9   9  -6  292.52   37.50
  -9   9  -8  116.80   21.42
  -9   9 -10    1.70    9.76
   9  -9  10    2.68    6.82
  -9 -10  17   28.44   10.19
  -9 -10  15  208.94   25.44
  -9 -10  13  125.06   21.47
  -9  10  13  100.93   18.27
  -9 -10  13  114.65   22.65
  -9 -10  11   17.24   14.50
  -9  10  11   25.17   12.52
  -9 -10  11   14.03   15.86
  -9  10   9    2.49   11.16
  -9 -10   9    3.32   10.53
  -9 -10   9   -6.05   14.04
  -9 -10   9   -5.53   11.71
  -9  10   7  324.61   49.34
  -9 -10   7  306.91   40.43
  -9  10   7  404.05   40.85
  -9 -10   7  359.89   39.69
  -9 -10   5  377.72   42.68
  -9 -10   5  362.54   43.79
  -9  10   5  390.93   42.49
  -9  10   5  367.10   51.17
  -9 -10   5  399.54   43.49
  -9 -10   3   48.20   14.81
  -9 -10   3   33.46   10.09
  -9 -10   3   59.65   15.34
  -9  10   3   57.77   15.31
  -9 -10   3   34.29   12.81
  -9  10   3   39.53   15.42
  -9 -10   1   13.27    8.75
  -9 -10   1    9.18   10.08
  -9  10   1    6.30   11.36
  -9 -10   1   13.51    8.61
  -9  10   1    3.30   11.58
  -9 -10  -1  132.71   22.17
  -9  10  -1  117.94   23.47
  -9  10  -1  175.06   26.08
  -9 -10  -1  148.23   21.19
  -9 -10  -3   96.82   19.67
  -9  10  -3  148.66   28.31
  -9  10  -3   92.01   20.10
  -9  10  -3  114.01   24.88
   9 -10   5   81.03   20.41
  -9  10  -5   79.19   23.93
  -9  10  -5  104.09   19.87
  -9 -10  -5   77.30   18.05
   9 -10   7    8.49   11.63
  -9  10  -7   37.56   14.30
   9 -10   9   -1.69    9.07
  -9 -11  16   30.84   10.68
  -9 -11  14  189.88   25.11
  -9 -11  14  162.72   23.13
  -9 -11  12   24.61   14.04
  -9 -11  12   34.79   14.78
  -9 -11  10  103.33   21.01
  -9 -11  10  101.49   22.23
  -9  11  10  107.91   18.61
  -9 -11  10  134.85   23.65
  -9 -11   8    3.25   11.03
  -9 -11   8  -19.82   11.89
  -9 -11   8   -2.96   14.41
  -9  11   8    9.25    9.62
  -9 -11   6  507.46   53.33
  -9 -11   6  524.63   55.07
  -9  11   6  490.19   51.66
  -9 -11   4    9.01    8.86
  -9  11   4   18.12   12.06
  -9 -11   4    6.52   10.37
  -9 -11   4   14.64   12.93
  -9 -11   2   91.67   16.15
  -9 -11   2   91.85   18.45
  -9  11   2   63.15   18.51
  -9 -11   2   61.74   15.70
  -9  11   2   76.24   17.58
  -9  11   0  516.20   60.40
  -9 -11   0  595.85   62.46
  -9 -11   0  626.80   61.31
  -9 -11   0  624.84   60.81
  -9  11   0  759.87   65.51
  -9 -11  -2  307.07   33.59
  -9  11  -2  239.75   35.24
  -9  11  -2  185.17   28.71
  -9  11  -2  230.30   32.87
  -9 -11  -4  214.81   29.26
   9 -11   4  227.88   31.05
  -9  11  -4  181.80   31.86
  -9  11  -6  804.53   77.86
   9 -11   6  859.00   77.28
   9 -11   8   96.35   14.95
  -9 -12  15    9.54    8.80
  -9 -12  15   15.89    7.76
  -9 -12  13  136.98   22.49
  -9 -12  13  166.94   22.76
  -9 -12  13  154.09   21.97
  -9 -12  11   73.22   16.88
  -9 -12  11   89.14   18.58
  -9 -12   9   37.89   17.59
  -9 -12   9   38.33   14.24
  -9 -12   7  147.88   23.00
  -9  12   7   94.07   18.32
  -9 -12   5  177.21   25.57
  -9  12   5  146.52   22.86
  -9 -12   5  168.08   26.79
  -9 -12   5  169.75   27.74
  -9  12   3  157.85   26.29
  -9 -12   3  196.46   28.30
  -9 -12   3  184.14   26.49
  -9  12   1   52.18   17.42
  -9 -12   1   31.51   15.62
  -9 -12   1   48.41   13.04
  -9 -12   1   77.95   17.88
  -9  12  -1  291.25   39.19
  -9 -12  -1  375.64   38.73
  -9  12  -1  395.50   44.48
  -9 -12  -1  342.71   39.27
   9 -12   3  539.96   54.90
  -9  12  -3  518.67   54.66
  -9 -12  -3  474.22   51.87
  -9  12  -5  410.81   44.07
   9 -12   5  423.39   43.93
  -9 -12  -5  380.09   42.54
   9 -12   7    4.76    9.89
   9 -12   9    2.04    6.29
  -9 -13  14   35.58    9.44
  -9 -13  14   51.96   11.47
  -9 -13  12   16.60   10.40
  -9 -13  12   43.77   12.23
  -9 -13  12    8.30   11.12
  -9 -13  10   97.24   19.49
  -9 -13  10  137.28   22.33
  -9 -13   8   43.16   16.74
  -9 -13   8   32.27   15.11
  -9 -13   8   51.87   15.19
  -9 -13   6   71.77   17.08
  -9 -13   4    2.68   14.17
  -9  13   4    2.41   12.59
  -9 -13   4    8.27   11.22
  -9  13   2  193.75   26.96
  -9 -13   2  170.86   26.74
  -9 -13   2  218.06   29.09
  -9  13   0  103.88   20.26
  -9 -13   0  118.65   19.97
  -9 -13   0   94.96   18.36
  -9  13  -2    5.13   14.28
   9 -13   2    7.92   16.14
  -9 -13  -2  -14.08   12.12
  -9  13  -4   40.11   14.47
   9 -13   4   56.16   16.83
  -9 -13  -4   19.28   12.08
   9 -13   6   -3.26    9.68
   9 -13   8   13.99    6.35
  -9 -14  13    2.30    6.25
  -9 -14  13   -2.64    6.99
  -9 -14  11   42.29   11.87
  -9 -14  11   16.74   10.93
  -9 -14   9  273.76   33.24
  -9 -14   9  301.02   32.95
  -9 -14   7   25.31   13.69
  -9  14   7   14.36   11.03
  -9 -14   7    8.76   11.34
  -9 -14   7    6.76   11.66
  -9  14   5   96.78   17.06
  -9 -14   5   47.31   14.89
  -9 -14   5   79.64   18.04
  -9 -14   3  488.89   48.86
  -9  14   3  405.27   45.74
  -9 -14   3  551.09   50.70
  -9  14   1  156.34   22.05
  -9 -14   1  163.27   23.49
  -9  14  -1  486.81   50.34
   9 -14   1  489.91   50.55
   9 -14   3 1164.15   96.36
  -9  14  -3 1020.65   94.24
   9 -14   5  103.43   16.21
   9 -14   7  108.92   13.69
  -9 -15  12   66.18   10.61
  -9 -15  10    4.37    8.47
  -9 -15   8  130.76   19.40
  -9 -15   8  138.58   19.43
  -9 -15   6    1.79   10.22
  -9 -15   6   29.16   12.58
  -9 -15   4   62.56   14.77
   9 -15  -4   67.62   14.48
  -9 -15   4   47.42   14.11
   9 -15  -2  115.17   19.39
  -9 -15   2   94.89   17.50
  -9  15   0  113.51   17.59
   9 -15   0   57.37   16.21
  -9  15  -2    2.83    8.75
   9 -15   2   14.03   11.34
   9 -15   4   60.50   12.37
  -9 -16   7    2.60    7.49
  -9 -16   7    5.45    7.22
  -9 -16   5    1.54    8.68
  -9  16   3  611.42   56.13
  -9 -16   3  614.50   55.96
  -9  16   1   32.34   10.29
   9 -16  -1   30.73   10.61
  -9 -16   1   22.44    8.80
   9 -16   1   20.15    8.84
  -9  16  -1   13.67    6.49
   9 -16   3  201.50   21.11
  -9 -17   4   15.69    6.51
  -9 -17   2    0.91    4.77
 -10   0  20   13.64   11.97
  10   0 -20   30.24   12.12
 -10   0  18  173.12   28.63
 -10   0  16  258.44   38.23
 -10   0  14   93.18   22.72
 -10   0  14   70.41   21.50
 -10   0  12  316.75   41.84
 -10   0  12  413.01   52.05
 -10   0  10  552.48   59.19
 -10   0  10  604.55   67.90
 -10   0   8 2570.31  218.28
 -10   0   8 2611.45  228.19
 -10   0   6  311.26   39.36
 -10   0   6  370.89   46.81
 -10   0   6  361.75   40.07
 -10   0   4   60.58   14.00
 -10   0   4   42.97   14.40
 -10   0   4   40.41   16.39
 -10   0   4   35.45   16.08
 -10   0   2  658.04   63.31
 -10   0   2  558.77   57.52
 -10   0   2  567.70   65.61
 -10   0   2  584.61   60.53
 -10   0   2  644.86   58.62
 -10   0   2  620.24   60.99
 -10   0   0  194.37   25.44
 -10   0   0  191.49   25.36
 -10   0   0  223.11   28.92
 -10   0   0  188.00   27.93
 -10   0   0  212.53   33.18
 -10   0   0  199.51   26.13
 -10   0  -2 1016.00   83.29
 -10   0  -2  824.88   78.88
 -10   0  -2  849.56   81.29
 -10   0  -2  822.32   79.12
 -10   0  -2  748.93   80.00
 -10   0  -4 2134.76  182.86
 -10   0  -4 2079.54  182.88
 -10   0  -6  543.36   60.23
 -10   0  -6  629.00   62.92
 -10   0  -8    3.35   13.03
 -10   0 -10  555.57   57.38
 -10   0 -12 1327.53  119.54
 -10   0 -12 1470.60  120.42
  10   1 -21   -7.37    6.07
 -10  -1  21    7.72    7.23
 -10   1  21   14.90    8.08
 -10   1  19    5.89   14.61
 -10   1  17  100.47   26.35
 -10   1  15   34.66   22.99
 -10   1  13  135.15   29.18
 -10   1  13  136.09   25.65
 -10  -1  13  122.61   22.88
 -10   1  11   27.93   14.40
 -10   1  11   28.05   15.13
 -10  -1  11   31.66   13.62
 -10   1   9   35.08   15.20
 -10   1   9   82.32   21.30
 -10  -1   7  126.67   20.53
 -10   1   7  163.34   25.45
 -10   1   7  112.19   21.93
 -10   1   7  137.67   26.62
 -10   1   5  163.99   25.44
 -10  -1   5  154.69   23.97
 -10   1   5  124.28   22.77
 -10   1   5  185.47   32.01
 -10   1   5  128.99   26.02
 -10  -1   3   30.90    9.62
 -10   1   3   46.69   11.85
 -10  -1   3   19.19   12.15
 -10   1   3   20.70   13.53
 -10   1   3   33.13   13.10
 -10   1   3   37.40   16.93
 -10   1   3   70.93   18.98
 -10   1   1  176.91   30.62
 -10   1   1  222.21   28.30
 -10  -1   1  236.88   27.37
 -10   1   1  251.25   29.35
 -10   1   1  262.55   31.99
 -10  -1   1  209.87   29.33
 -10   1   1  218.85   30.14
 -10   1   1  272.61   37.76
 -10  -1   1  235.04   27.46
 -10   1   1  264.26   30.06
 -10   1  -1  126.15   20.75
 -10   1  -1   76.88   16.93
 -10   1  -1   93.43   17.38
 -10   1  -1  118.27   20.71
 -10  -1  -1   85.91   17.87
 -10   1  -1   72.33   20.55
 -10   1  -1  104.44   19.68
 -10   1  -1   81.37   17.10
 -10  -1  -1   94.48   17.18
 -10   1  -3   58.39   17.06
 -10   1  -3   48.02   14.99
 -10   1  -3   48.36   15.30
 -10  -1  -3   31.97   13.95
 -10   1  -3   30.13   12.69
 -10   1  -3   45.20   16.07
 -10   1  -5   -3.46   10.16
 -10   1  -5   -3.47   11.76
 -10   1  -7    3.48   10.64
 -10   1  -9  173.27   27.70
 -10   1 -11   12.77   14.53
 -10  -1 -11    2.29   13.84
 -10   1 -11  -12.17   13.38
 -10   1 -13   17.19    8.78
 -10  -2  20   34.35   12.35
 -10   2  20   30.09   12.15
  10   2 -20   28.02   10.61
  10  -2 -20   19.14    9.68
 -10  -2  18  -11.18   17.79
 -10   2  18   18.53   17.57
 -10  -2  16  351.21   47.40
 -10   2  16  503.40   50.87
 -10   2  14  509.28   65.65
 -10  -2  14  437.45   61.97
 -10  -2  14  550.62   58.17
 -10   2  14  550.67   58.71
 -10  -2  14  617.33   59.68
 -10   2  12   45.97   17.79
 -10  -2  12   44.70   19.16
 -10  -2  12   24.64   16.34
 -10   2  12   41.55   16.72
 -10  -2  12   29.15   12.29
 -10   2  10   16.10   12.06
 -10  -2  10   10.48   12.59
 -10  -2  10    2.93   12.21
 -10   2  10    9.09   13.38
 -10  -2  10    8.78    9.31
 -10  -2   8 1128.09  106.87
 -10   2   8 1134.07  107.42
 -10  -2   8 1066.19   97.60
 -10  -2   8 1037.79   97.60
 -10   2   8 1041.15   97.92
 -10  -2   6    2.47    6.96
 -10   2   6    3.24   10.98
 -10  -2   6    5.49   11.17
 -10  -2   6    2.65   11.26
 -10   2   6    2.68   11.37
 -10   2   6    9.09   12.19
 -10  -2   6    9.07   12.75
 -10  -2   4    1.96    6.45
 -10   2   4    2.48    9.39
 -10  -2   4    8.63    7.10
 -10   2   4   -3.10   11.75
 -10  -2   4   15.94   10.08
 -10   2   4   11.02    9.92
 -10  -2   4    5.55   10.27
 -10  -2   4   12.38   15.30
 -10   2   4   -3.15   17.73
 -10   2   4   -4.40    9.14
 -10  -2   4    4.43   11.88
 -10   2   2  417.70   45.93
 -10  -2   2  331.60   42.83
 -10   2   2  418.94   43.45
 -10   2   2  426.36   50.53
 -10  -2   2  404.93   50.20
 -10   2   2  406.10   44.87
 -10  -2   2  425.40   45.16
 -10  -2   2  471.27   48.40
 -10   2   2  410.41   47.32
 -10  -2   0  298.12   40.68
 -10   2   0  365.28   42.89
 -10   2   0  301.86   37.93
 -10   2   0  355.64   39.03
 -10   2   0  389.79   42.49
 -10  -2   0  350.76   40.32
 -10   2   0  372.09   47.07
 -10  -2   0  368.23   46.69
 -10   2   0  370.76   40.96
 -10  -2   0  318.23   39.72
 -10   2   0  354.88   39.96
 -10   2  -2  446.11   50.71
 -10  -2  -2  479.59   51.57
 -10   2  -2  414.61   49.92
 -10  -2  -2  513.85   51.63
 -10  -2  -2  504.29   52.20
 -10   2  -2  497.55   51.81
 -10   2  -2  498.88   51.69
 -10  -2  -4  351.22   43.06
 -10   2  -4  391.50   44.31
 -10  -2  -4  359.30   43.72
 -10   2  -4  391.61   44.71
 -10   2  -4  428.87   45.42
 -10  -2  -4  335.11   42.86
 -10  -2  -6  323.03   42.22
 -10   2  -6  374.86   44.07
 -10   2  -6  374.42   43.32
 -10  -2  -6  358.75   43.09
 -10   2  -8   26.68   15.52
 -10  -2  -8    3.21   12.81
 -10   2 -10   66.67   18.93
 -10  -2 -10   85.49   18.70
 -10   2 -12  465.99   44.49
 -10  -2 -12  437.72   43.71
 -10   2 -12  422.05   45.04
 -10  -3  19   89.03   17.85
 -10   3  19   94.16   18.65
 -10  -3  17  295.15   38.88
 -10   3  17  359.87   40.76
 -10  -3  17  302.05   37.31
 -10  -3  15  601.07   67.69
 -10   3  15  770.22   71.27
 -10  -3  15  698.08   69.21
 -10  -3  13  459.31   61.31
 -10   3  13  506.59   63.47
 -10  -3  13  469.60   54.40
 -10   3  13  565.86   56.73
 -10  -3  13  542.87   55.09
 -10   3  11  176.26   32.36
 -10  -3  11  154.45   30.15
 -10  -3  11  168.77   25.27
 -10  -3  11  145.10   25.45
 -10   3  11  189.50   28.27
 -10  -3  11  171.02   25.79
 -10   3   9    5.08   11.39
 -10  -3   9   -4.96    9.41
 -10  -3   9    8.88    9.39
 -10  -3   9    2.66    8.13
 -10  -3   9    5.61   11.65
 -10   3   9   17.45   12.82
 -10  -3   7  445.98   48.54
 -10   3   7  500.06   50.30
 -10  -3   7  430.01   54.83
 -10   3   7  414.63   53.91
 -10  -3   7  496.77   49.18
 -10  -3   5  262.27   29.62
 -10  -3   5  259.64   36.32
 -10  -3   5  318.70   39.53
 -10  -3   5  209.14   29.38
 -10   3   5  305.78   39.22
 -10   3   5  179.74   28.32
 -10   3   3   35.99   12.19
 -10  -3   3   39.03    9.54
 -10   3   3   56.62   14.31
 -10  -3   3   38.40   12.98
 -10  -3   3   20.15   10.75
 -10  -3   3    3.10   18.38
 -10   3   3   22.23   15.67
 -10   3   3   34.82   14.03
 -10  -3   3   26.57   14.75
 -10  -3   1  208.03   32.34
 -10   3   1  170.97   31.24
 -10   3   1  241.08   29.83
 -10   3   1  226.95   34.85
 -10  -3   1  263.76   36.45
 -10   3   1  216.57   29.74
 -10  -3   1  246.33   30.98
 -10   3   1  219.91   29.91
 -10  -3   1  234.43   29.27
 -10   3  -1    2.98   10.45
 -10   3  -1   11.06   11.75
 -10  -3  -1   24.52   10.86
 -10  -3  -1    4.80   10.80
 -10   3  -1   23.31   11.35
 -10  -3  -1    2.97   10.42
 -10   3  -1    9.11   10.00
 -10   3  -3    3.27    9.20
 -10  -3  -3   -3.16   11.69
 -10   3  -3    3.29   10.06
 -10  -3  -3    2.91    9.24
 -10   3  -3    3.14   10.98
 -10  -3  -3    9.58   11.49
 -10   3  -3    9.94   12.25
 -10   3  -5  149.72   24.88
 -10  -3  -5  165.53   25.68
 -10   3  -5  103.31   22.02
 -10  -3  -5  118.80   22.38
 -10  -3  -5  136.89   22.70
 -10   3  -7  986.31   91.02
 -10  -3  -7  928.58   89.61
 -10  -3  -7  937.04   88.67
 -10   3  -9 1729.97  153.44
 -10  -3  -9 1794.01  153.23
 -10   3 -11   35.51   14.40
 -10  -3 -11   25.23   12.58
  10   4 -20  100.15   14.90
 -10   4  20  140.70   16.82
 -10  -4  18   75.46   17.49
 -10   4  18   78.90   19.38
 -10  -4  16   96.51   21.93
 -10  -4  16   76.03   21.98
 -10   4  16  124.55   25.88
 -10  -4  14  440.93   50.58
 -10  -4  14  421.34   50.43
 -10   4  14  535.80   53.68
 -10  -4  12  169.85   25.84
 -10  -4  12  181.96   25.43
 -10  -4  12  154.67   25.67
 -10   4  12  179.92   27.56
 -10   4  12  137.64   29.12
 -10  -4  12  100.47   26.33
 -10  -4  10  672.83   70.44
 -10   4  10  583.78   68.69
 -10  -4  10  670.12   61.87
 -10   4  10  508.94   59.50
 -10  -4  10  593.59   59.60
 -10  -4   8  259.84   35.02
 -10   4   8  303.97   42.42
 -10  -4   8  295.96   41.54
 -10  -4   8  321.86   36.36
 -10   4   8  325.70   37.34
 -10  -4   6 1047.93   98.97
 -10   4   6 1270.23  107.14
 -10   4   6 1182.46  109.55
 -10  -4   6 1203.77  110.11
 -10  -4   6 1126.58  101.31
 -10   4   6 1048.33  100.91
 -10  -4   6 1143.14  101.70
 -10  -4   4  153.74   27.65
 -10   4   4  167.90   28.91
 -10   4   4   89.69   21.10
 -10  -4   4  109.00   23.00
 -10  -4   4   80.87   16.31
 -10   4   4  128.40   23.37
 -10  -4   4  100.28   19.47
 -10   4   4  130.13   21.17
 -10  -4   4  121.05   18.25
 -10   4   2  101.34   20.83
 -10   4   2  105.42   19.14
 -10  -4   2   83.09   16.35
 -10  -4   2  152.12   21.69
 -10   4   2  103.15   18.93
 -10  -4   2  127.75   23.93
 -10   4   2   94.25   20.96
 -10  -4   2   53.16   19.31
 -10   4   2   64.33   19.40
 -10  -4   0   38.68   18.01
 -10   4   0   62.96   19.30
 -10   4   0   56.19   16.13
 -10   4   0   84.55   17.93
 -10   4   0   62.53   19.05
 -10  -4   0  101.25   22.13
 -10   4   0   74.55   16.72
 -10  -4   0   70.85   17.45
 -10   4   0  101.45   19.31
 -10  -4   0   81.86   15.80
 -10   4   0   73.57   18.96
 -10   4  -2   13.18   12.33
 -10  -4  -2   15.84    9.43
 -10   4  -2   40.80   16.75
 -10   4  -2   17.72   10.79
 -10  -4  -2   51.43   15.29
 -10   4  -2   33.06   13.86
 -10   4  -4   20.02   13.05
 -10  -4  -4   19.12   12.17
 -10   4  -4    3.53   11.29
 -10   4  -4   -3.91   13.34
 -10  -4  -4   27.75   11.38
 -10   4  -4   31.53   13.45
 -10  -4  -4   25.74   13.17
 -10   4  -4   38.81   16.72
 -10   4  -6  272.44   36.28
 -10  -4  -6  201.53   29.16
 -10   4  -6  198.84   30.70
 -10  -4  -6  273.88   33.21
 -10   4  -8   29.13   19.79
 -10   4  -8    3.10   10.54
 -10  -4  -8   14.53   13.06
 -10   4 -10   37.95   17.85
 -10   4 -10   31.76   14.27
 -10  -4 -10   27.46   12.37
 -10   4 -12   24.35   11.96
 -10   4 -12   10.79   11.70
  10   5 -19    1.52   16.48
 -10   5  19   22.04   11.59
 -10  -5  17   37.74   17.05
 -10   5  17   34.45   16.73
 -10  -5  17   44.80   14.62
 -10  -5  15   60.61   20.03
 -10   5  15   27.20   20.65
 -10  -5  15   39.61   16.44
 -10  -5  13   53.02   15.00
 -10  -5  13   58.53   19.01
 -10  -5  13   71.78   17.70
 -10   5  13   59.86   20.14
 -10   5  13   57.52   17.72
 -10  -5  13   45.41   16.60
 -10  -5  13   55.14   17.57
 -10   5  13   44.35   18.09
 -10  -5  11  416.81   43.83
 -10  -5  11  441.45   45.33
 -10   5  11  456.12   46.44
 -10   5  11  320.59   51.15
 -10  -5  11  340.28   44.43
 -10  -5  11  435.07   45.76
 -10  -5  11  357.22   49.63
 -10   5  11  341.77   49.17
 -10  -5   9   70.77   14.38
 -10  -5   9   73.18   16.84
 -10  -5   9   69.92   16.39
 -10   5   9   42.08   18.29
 -10   5   9   52.39   16.84
 -10  -5   9   47.03   16.65
 -10  -5   9   50.51   14.34
 -10   5   9   71.78   17.23
 -10  -5   7  308.37   36.45
 -10  -5   7  383.49   44.66
 -10   5   7  314.66   41.85
 -10  -5   7  275.34   35.49
 -10   5   7  299.89   36.01
 -10   5   5  213.59   31.58
 -10  -5   5  227.41   33.57
 -10   5   5  200.79   27.91
 -10  -5   5  209.86   26.56
 -10  -5   5  156.09   24.15
 -10   5   5  224.82   32.12
 -10   5   5  193.02   26.89
 -10  -5   5  202.96   27.50
 -10  -5   5  223.68   27.23
 -10  -5   3   24.55   16.95
 -10   5   3   37.96   19.05
 -10  -5   3   15.54    7.51
 -10  -5   3   26.77    9.44
 -10   5   3   24.79   13.23
 -10   5   3   14.02   13.41
 -10   5   3   22.99   11.18
 -10  -5   3   31.65   12.17
 -10  -5   3   12.83   12.69
 -10  -5   3   27.37    9.64
 -10  -5   1  -12.63   19.68
 -10   5   1  -29.25   18.28
 -10   5   1   14.27   12.10
 -10   5   1    8.49   10.18
 -10  -5   1   -4.40   10.55
 -10   5   1    2.61    7.98
 -10  -5   1   18.89    9.97
 -10   5   1   -3.13   11.28
 -10   5  -1  581.75   60.66
 -10   5  -1  544.72   57.15
 -10  -5  -1  600.86   58.94
 -10  -5  -1  554.68   60.00
 -10   5  -1  593.52   61.19
 -10   5  -1  551.19   61.21
 -10   5  -3  117.10   23.79
 -10   5  -3   61.87   17.20
 -10  -5  -3   78.49   18.48
 -10   5  -3   81.42   20.24
 -10   5  -5   -3.98   14.70
 -10   5  -5   -3.26   11.07
 -10  -5  -5   -6.17    9.44
 -10  -5  -5  -12.30   13.80
 -10   5  -5    3.02   10.24
 -10   5  -7   60.36   21.00
 -10   5  -7   86.15   18.11
 -10  -5  -7   40.37   14.59
 -10   5  -9  212.94   31.76
 -10   5  -9  208.55   28.66
 -10  -5  -9  213.29   27.91
 -10   5 -11   66.40   15.86
 -10   5 -11   60.28   16.94
 -10   6  18  326.66   29.91
  10   6 -18  223.59   27.90
 -10   6  16   12.88   15.39
 -10  -6  16   19.18   12.92
 -10  -6  14   72.88   21.01
 -10  -6  14   51.80   18.74
 -10  -6  14   74.67   19.56
 -10   6  14   59.79   18.03
 -10  -6  14   54.29   16.36
 -10  -6  12  760.76   74.69
 -10   6  12  627.17   82.52
 -10  -6  12  656.06   78.35
 -10   6  12  707.65   80.03
 -10  -6  12  753.94   72.80
 -10  -6  12  839.52   74.02
 -10   6  12  923.99   76.16
 -10  -6  10 1149.14  100.98
 -10   6  10 1103.14  114.10
 -10  -6  10 1030.26  105.73
 -10   6  10 1008.90  105.37
 -10  -6  10 1112.48   98.66
 -10   6  10 1232.49  100.11
 -10  -6  10  978.24   96.28
 -10  -6   8    3.00    9.87
 -10   6   8    8.55   10.88
 -10  -6   8    4.33    8.22
 -10  -6   8    8.69    8.86
 -10  -6   8   -2.51    9.75
 -10   6   8   15.31   12.25
 -10   6   6  215.68   32.28
 -10  -6   6  209.41   32.39
 -10  -6   6  173.45   26.36
 -10   6   6  152.74   27.09
 -10  -6   6  250.06   29.56
 -10  -6   6  239.38   29.40
 -10   6   6  235.15   28.68
 -10   6   6  242.28   34.04
 -10  -6   6  218.46   28.52
 -10  -6   4  296.70   33.57
 -10   6   4  332.11   39.77
 -10  -6   4  274.23   32.92
 -10   6   4  288.97   38.32
 -10  -6   4  284.58   38.76
 -10   6   4  312.72   33.81
 -10  -6   4  274.03   33.32
 -10  -6   4  224.66   31.57
 -10   6   4  288.12   35.25
 -10  -6   2  429.06   38.68
 -10   6   2  321.57   39.67
 -10  -6   2  329.81   37.29
 -10  -6   2  351.07   44.40
 -10   6   2  392.48   44.97
 -10  -6   2  359.47   39.34
 -10   6   2  294.71   37.12
 -10   6   2  298.89   41.16
 -10  -6   2  328.43   41.44
 -10  -6   2  328.97   36.66
 -10   6   2  422.97   45.42
 -10   6   0  133.45   21.42
 -10  -6   0  127.41   20.92
 -10  -6   0  107.33   23.25
 -10   6   0  112.96   23.83
 -10   6   0  168.49   26.42
 -10   6  -2  238.54   33.94
 -10   6  -2  271.95   36.89
 -10   6  -2  277.21   32.71
 -10  -6  -2  287.31   33.00
 -10  -6  -2  228.36   34.95
 -10   6  -2  196.43   33.59
 -10   6  -4  225.56   34.85
 -10   6  -4  288.25   36.48
 -10  -6  -4  234.49   30.61
 -10   6  -4  182.13   28.37
 -10   6  -4  222.19   33.84
 -10   6  -6   15.26   17.17
 -10   6  -8   79.78   22.74
 -10   6 -10  -16.18   13.40
 -10   6 -10   -2.48   13.30
 -10   6 -12   70.93   12.87
 -10   7  17  304.49   31.87
 -10  -7  17  313.16   33.52
 -10  -7  15   34.47   14.46
 -10  -7  15   18.57   12.48
 -10  -7  13  496.87   52.20
 -10   7  13  498.45   52.15
 -10  -7  13  565.00   55.25
 -10  -7  11  743.94   69.75
 -10   7  11  754.78   70.41
 -10  -7  11  655.95   68.30
 -10   7  11  706.74   83.72
 -10  -7  11  705.10   72.27
 -10  -7  11  909.86   75.40
 -10  -7   9   43.39   13.40
 -10  -7   9   20.53   11.32
 -10  -7   9   32.83   12.42
 -10  -7   9   44.61   13.02
 -10   7   9   31.15   11.79
 -10  -7   7    5.89    9.34
 -10   7   7  -12.19   14.61
 -10  -7   7    2.92    8.59
 -10  -7   7   -2.72    8.62
 -10  -7   7   11.80    9.02
 -10   7   7   -2.93   11.39
 -10  -7   7   14.80    9.59
 -10  -7   7    3.99    7.57
 -10  -7   5  422.78   43.97
 -10  -7   5  412.17   45.88
 -10  -7   5  497.19   47.55
 -10   7   5  435.43   47.73
 -10   7   5  409.22   50.55
 -10  -7   5  370.50   48.13
 -10  -7   5  401.60   44.67
 -10  -7   5  484.87   47.24
 -10  -7   3    5.41    8.27
 -10  -7   3    2.35    6.62
 -10  -7   3  -18.96   11.89
 -10   7   3   -7.45   16.11
 -10   7   3   -7.42   11.34
 -10  -7   3   -3.89   13.21
 -10   7   3   -2.93   12.16
 -10  -7   3    9.62    8.41
 -10  -7   3    7.64    7.79
 -10   7   1   24.15   12.87
 -10  -7   1   -8.82   15.83
 -10   7   1    8.92   14.32
 -10   7   1   18.75    9.62
 -10  -7   1   19.43    9.75
 -10   7   1   33.83   15.99
 -10  -7   1   18.27    8.32
 -10   7   1   16.73   12.76
 -10   7  -1  315.97   43.15
 -10  -7  -1  378.28   44.94
 -10   7  -1  390.67   42.12
 -10  -7  -1  368.67   41.84
 -10   7  -1  466.91   47.96
 -10   7  -1  484.53   50.39
 -10  -7  -1  415.84   42.91
 -10  -7  -3   -6.16   17.37
 -10   7  -3    3.08   17.78
 -10   7  -3   42.87   17.53
 -10  -7  -3   25.78   11.63
 -10   7  -3   12.65    9.91
 -10   7  -3   49.78   18.87
 -10   7  -5  269.70   37.05
 -10  -7  -5  259.67   33.28
 -10   7  -5  205.11   31.20
 -10   7  -5  200.10   32.54
 -10   7  -7   -2.49   14.93
 -10   7  -7    6.72   18.02
 -10   7  -9   13.01   15.17
 -10   7 -11   91.96   16.11
 -10   8  16   28.05   13.15
 -10  -8  14   40.79   15.77
 -10  -8  12  882.06   87.49
 -10  -8  12  980.87   88.21
 -10   8  10  207.19   28.95
 -10  -8  10  199.08   30.03
 -10   8   8  284.28   42.81
 -10  -8   8  220.33   29.76
 -10  -8   8  212.90   29.47
 -10   8   8  211.93   30.02
 -10  -8   8  159.05   26.52
 -10  -8   8  255.96   31.16
 -10  -8   6   92.76   17.42
 -10  -8   6   78.02   18.14
 -10  -8   6  122.48   20.32
 -10   8   6  130.64   21.83
 -10  -8   6  164.03   23.13
 -10  -8   4  280.93   33.43
 -10  -8   4  305.79   35.48
 -10  -8   4  305.09   35.18
 -10   8   4  292.03   38.71
 -10  -8   4  254.28   33.22
 -10   8   4  298.41   36.59
 -10  -8   2  164.46   24.33
 -10  -8   2  164.75   23.76
 -10   8   2  167.66   27.96
 -10   8   2  149.75   27.83
 -10   8   2  206.60   28.73
 -10  -8   2  215.86   24.86
 -10  -8   0  179.55   29.15
 -10  -8   0  224.29   27.36
 -10   8   0  256.48   34.01
 -10   8   0  228.88   31.73
 -10  -8   0  188.95   25.35
 -10   8  -2  315.98   39.16
 -10   8  -2  259.09   37.00
 -10   8  -2  268.41   37.22
 -10  -8  -2  246.44   31.79
 -10   8  -4  259.40   39.35
 -10   8  -4  285.61   38.61
 -10   8  -4  329.61   42.21
  10  -8   6   24.13   12.04
 -10   8  -6   19.75   14.88
 -10   8  -8  370.93   42.25
 -10   8 -10    8.23    9.28
 -10  -9  17  236.60   26.43
 -10   9  15  151.43   20.57
 -10  -9  15  128.78   20.66
 -10   9  13  128.21   22.89
 -10  -9  13  149.48   23.93
 -10  -9  13  144.59   24.61
 -10  -9  11   55.17   18.21
 -10   9  11   72.26   19.32
 -10  -9  11   73.98   18.14
 -10  -9  11   67.52   19.08
 -10  -9   9   75.37   19.41
 -10   9   9  117.85   22.01
 -10  -9   9  107.38   20.71
 -10  -9   9  104.84   19.65
 -10  -9   7  517.02   57.58
 -10  -9   7  656.81   62.41
 -10   9   7  644.02   73.81
 -10  -9   7  628.90   61.30
 -10  -9   7  554.77   58.16
 -10  -9   7  658.11   61.30
 -10   9   7  599.91   60.57
 -10  -9   5  384.42   42.98
 -10   9   5  392.24   43.91
 -10  -9   5  352.97   41.51
 -10  -9   5  379.47   43.79
 -10  -9   5  463.92   45.45
 -10  -9   3   -3.03    8.13
 -10  -9   3    8.09    7.93
 -10   9   3    5.86   13.14
 -10  -9   3    2.46    7.23
 -10  -9   3    2.71    9.49
 -10   9   3    3.64   12.35
 -10  -9   1  155.65   22.37
 -10  -9   1  189.84   25.66
 -10   9   1  189.19   29.19
 -10   9   1  163.66   27.46
 -10  -9   1  154.90   22.90
 -10  -9  -1    5.24    8.01
 -10   9  -1   -7.23   17.61
 -10   9  -1    3.60   12.20
 -10   9  -1    3.36   14.51
 -10   9  -3  481.62   51.15
 -10   9  -3  429.44   50.86
 -10   9  -3  373.50   47.79
 -10  -9  -3  414.34   45.41
 -10   9  -5  171.15   27.70
 -10   9  -5  173.73   30.23
  10  -9   5  166.63   25.65
 -10   9  -7  -12.48   13.75
 -10   9  -9   -1.60    9.00
 -10 -10  16   33.63   11.00
 -10 -10  14  482.44   46.92
 -10 -10  14  517.85   46.42
 -10 -10  14  432.73   44.77
 -10  10  14  377.10   41.99
 -10 -10  12   51.05   16.13
 -10  10  12   66.39   16.82
 -10 -10  12   78.13   18.27
 -10 -10  12   64.64   17.24
 -10  10  10   79.32   18.83
 -10 -10  10   84.84   19.59
 -10 -10  10   95.64   19.46
 -10  10   8   80.30   18.60
 -10 -10   8   95.74   20.34
 -10 -10   8   63.92   15.53
 -10 -10   8   59.11   16.61
 -10 -10   6   23.68   10.55
 -10  10   6   10.80   12.61
 -10 -10   6    2.81   10.47
 -10 -10   6   37.95   15.71
 -10 -10   6   18.63   12.14
 -10 -10   4  309.69   38.67
 -10  10   4  320.78   40.75
 -10 -10   4  442.49   43.96
 -10 -10   4  405.16   41.72
 -10 -10   4  350.83   40.46
 -10 -10   2   -2.80    9.78
 -10 -10   2    2.19    7.19
 -10  10   2   -6.75   12.14
 -10  10   2    6.42   15.88
 -10 -10   2    2.60   10.36
 -10  10   0   29.85   14.11
 -10  10   0   44.75   20.69
 -10 -10   0   43.22   12.43
 -10 -10  -2  178.77   23.81
 -10  10  -2  159.38   30.70
 -10  10  -2  119.74   23.89
 -10  10  -2  187.11   30.31
  10 -10   4  410.68   42.17
 -10  10  -4  356.71   43.70
 -10  10  -4  312.34   40.05
  10 -10   6   65.72   14.76
 -10  10  -6   35.90   14.92
  10 -10   8  541.11   42.97
 -10  10  -8  364.83   41.01
 -10 -11  13    2.28   11.30
 -10 -11  13    4.01   11.65
 -10 -11  13    6.13   11.10
 -10 -11  11    8.99   13.21
 -10 -11  11   -2.47   12.38
 -10  11  11   -3.69   11.61
 -10 -11  11    5.38   13.68
 -10 -11   9    9.01   11.62
 -10  11   9   30.54   13.96
 -10 -11   9  -10.77   13.32
 -10 -11   9    2.74   16.29
 -10 -11   9   -8.74   12.60
 -10 -11   7  468.57   52.80
 -10  11   7  581.63   53.85
 -10 -11   7  490.81   54.01
 -10 -11   7  502.32   52.21
 -10 -11   7  539.71   55.02
 -10 -11   5    2.65    8.98
 -10 -11   5   12.93   11.61
 -10  11   5   -5.08   13.29
 -10 -11   5    3.05   10.97
 -10 -11   5  -19.53   13.79
 -10 -11   3  199.28   29.29
 -10  11   3  255.11   34.57
 -10 -11   3  304.70   33.42
 -10 -11   3  226.03   29.04
 -10 -11   1   -7.15   11.43
 -10  11   1    8.91   16.90
 -10  11   1    2.87    9.43
 -10  11  -1   51.68   22.49
 -10  11  -1   67.78   16.78
 -10  11  -1  103.64   22.71
  10 -11   3  477.99   47.38
 -10  11  -3  569.33   51.37
  10 -11   5  166.81   24.00
 -10  11  -5  154.39   25.14
  10 -11   7   25.48    8.23
 -10 -12  14   21.23    8.98
 -10 -12  12    7.85   10.81
 -10  12  10    6.21    9.77
 -10 -12  10    2.52   12.48
 -10 -12   8   24.90   11.77
 -10 -12   8   24.84   14.82
 -10  12   8   17.19   12.32
 -10 -12   8    8.23   12.61
 -10 -12   6  168.89   26.00
 -10 -12   6  186.89   26.90
 -10  12   6  197.61   26.91
 -10 -12   6  242.79   30.67
 -10 -12   6  223.08   30.04
 -10 -12   4  301.09   35.46
 -10  12   4  381.14   39.79
 -10 -12   4  252.08   33.02
 -10 -12   4  301.89   35.42
 -10 -12   2   76.07   18.34
 -10  12   2   98.42   21.54
 -10 -12   2   54.60   15.36
 -10  12   0   15.38   15.23
 -10  12   0   -2.99   17.42
  10 -12   2  770.41   73.26
 -10  12  -2  768.72   74.08
  10 -12   4    6.30   11.41
 -10  12  -4    6.69   13.38
  10 -12   6   35.39   10.19
 -10 -13  13   32.20    9.59
 -10 -13  11  126.73   18.93
 -10 -13   9   52.38   14.03
 -10 -13   9   50.82   15.47
 -10 -13   7   50.65   14.28
 -10 -13   7   83.05   16.71
 -10  13   7   34.57   15.70
 -10 -13   7   50.37   16.12
 -10 -13   5   -2.27   11.23
 -10 -13   5    6.25   10.60
 -10 -13   5    2.37   13.01
 -10  13   5    2.25   13.05
 -10 -13   3  209.03   25.40
 -10  13   3  173.11   24.82
 -10  13   1   10.69   16.16
 -10  13   1   51.94   15.82
 -10 -13   1   21.64   11.14
 -10  13  -1   79.23   19.71
  10 -13   1   80.64   18.97
  10 -13   3  231.15   26.86
 -10  13  -3  162.15   24.75
  10 -13   5  382.09   37.32
 -10 -14  12   30.92    9.07
 -10  14  10   -8.59    8.22
 -10 -14   8   17.81   10.91
 -10  14   8   24.24   10.57
 -10 -14   6  183.96   23.89
 -10  14   6  205.51   24.40
 -10 -14   6  190.91   25.81
 -10 -14   4   -5.94   10.48
 -10  14   4   10.31   11.10
 -10 -14   4    2.00   10.30
 -10  14   2  184.96   23.28
 -10 -14   2  151.36   22.41
 -10  14   0   18.26   12.84
 -10  14  -2  297.02   31.97
  10 -14   2  283.93   32.35
  10 -14   4   42.41   10.43
 -10 -15   9   90.59   13.60
 -10 -15   7    6.82    7.15
 -10 -15   5   17.94   10.45
 -10 -15   3    9.14    8.86
  10 -15  -3   13.22   10.01
 -10  15   3   -8.84   11.23
  10 -15  -1  573.68   51.69
 -10  15   1  518.92   51.01
  10 -15   1   -1.45    8.70
 -10  15  -1   -1.24    7.73
  10 -15   3   12.71    6.86
 -10  16   4    5.91    8.10
  10 -16  -2    1.08    6.44
 -10  16   2   16.59    8.31
  10 -16   0    1.00    5.55
 -11   0  19    5.12   12.69
 -11   0  17    2.47   18.52
 -11   0  15  -14.92   23.07
 -11   0  13   11.51   12.93
 -11   0  13    3.20   17.99
 -11   0  11   -5.67   10.75
 -11   0  11    3.19   14.06
 -11   0   9    5.42   12.17
 -11   0   9   -3.09   12.00
 -11   0   7   -5.14   13.09
 -11   0   5   -3.23   10.98
 -11   0   5    6.28   11.92
 -11   0   5   10.08   12.83
 -11   0   5    2.51    8.81
 -11   0   3    5.08   12.18
 -11   0   3    9.73    9.45
 -11   0   3   -3.19   11.48
 -11   0   3    3.12   10.90
 -11   0   3   -2.35    6.91
 -11   0   1    2.41    8.18
 -11   0   1   -2.31    7.31
 -11   0   1    3.26   11.38
 -11   0   1   -2.52    9.30
 -11   0   1   -3.18   10.45
 -11   0   1   -5.22   10.83
 -11   0  -1   -3.39   11.86
 -11   0  -1   -6.68   12.01
 -11   0  -1   -2.74    8.38
 -11   0  -3   -3.49   13.57
 -11   0  -3    3.53   11.96
 -11   0  -3   -3.45   10.55
 -11   0  -5   -3.54   15.88
 -11   0  -5   17.67   14.99
 -11   0  -5    6.93   10.61
 -11   0  -7   19.63   15.72
 -11   0  -7    3.23   14.25
 -11   0  -9   10.63   15.47
 -11   0  -9   13.32   13.58
 -11   0 -11  -14.10   15.69
  11   1 -20  227.29   28.85
 -11   1  20  346.12   30.52
 -11   1  18  365.00   41.25
 -11   1  16  127.40   28.43
 -11   1  14   12.55   20.97
 -11   1  12   11.54   12.06
 -11   1  12   25.86   15.80
 -11   1  10  122.44   27.37
 -11   1  10  107.42   22.78
 -11   1   8   84.58   22.38
 -11   1   8   39.71   15.70
 -11   1   6 2155.66  186.11
 -11  -1   6 2083.41  184.42
 -11   1   6 2180.71  193.07
 -11   1   6 2162.66  184.25
 -11  -1   4  124.10   20.09
 -11   1   4  122.58   21.10
 -11  -1   4  163.31   25.59
 -11   1   4  155.36   25.22
 -11   1   4  172.65   26.92
 -11   1   4  153.58   28.84
 -11   1   4  115.70   25.85
 -11   1   2    3.53   19.79
 -11   1   2   16.67   12.21
 -11  -1   2   31.07   10.04
 -11   1   2   15.48   10.28
 -11   1   2   39.99   11.34
 -11  -1   2   30.91   13.04
 -11   1   2   40.66   16.29
 -11   1   2   37.45   13.43
 -11   1   2   39.49   12.24
 -11   1   0  893.62   83.23
 -11   1   0  785.30   77.63
 -11   1   0  865.93   78.66
 -11   1   0  847.81   81.62
 -11  -1   0  855.28   80.67
 -11  -1   0  772.97   76.30
 -11   1   0  764.85   78.23
 -11   1   0  948.83   90.61
 -11   1   0  863.56   81.45
 -11   1  -2 1265.96  114.45
 -11  -1  -2 1143.16  111.73
 -11   1  -2 1348.16  114.33
 -11   1  -2 1192.55  111.15
 -11   1  -4  147.72   26.86
 -11   1  -4  173.54   28.94
 -11  -1  -4  139.33   25.03
 -11   1  -4  189.01   28.05
 -11   1  -6  175.40   29.79
 -11  -1  -6  186.54   29.95
 -11   1  -6  231.30   31.48
 -11   1  -8  372.55   41.93
 -11  -1  -8  302.82   38.11
 -11   1  -8  284.27   37.79
 -11   1 -10  307.94   36.41
 -11   1 -12  263.98   28.15
 -11  -2  19   -1.56   12.16
 -11   2  19    6.51   12.87
 -11  -2  17    6.99   18.56
 -11   2  17   16.94   17.91
 -11  -2  15    8.54   19.60
 -11   2  15   59.17   22.70
 -11   2  13   85.80   22.83
 -11  -2  13   49.99   18.37
 -11  -2  13   49.22   20.03
 -11   2  13   95.91   24.65
 -11   2  11   11.31   13.61
 -11  -2  11   11.02   13.27
 -11  -2  11   27.83   15.34
 -11   2  11   12.80   14.41
 -11   2   9  216.37   38.05
 -11  -2   9  265.40   41.15
 -11  -2   9  280.54   34.77
 -11   2   9  260.29   34.70
 -11   2   7 2515.02  205.19
 -11  -2   7 2473.38  211.36
 -11   2   7 2403.66  211.05
 -11  -2   7 2441.84  202.22
 -11   2   7 2110.80  200.57
 -11   2   5   17.40   13.87
 -11  -2   5    2.96    9.78
 -11   2   5   15.51   10.23
 -11  -2   5   -3.10   10.23
 -11   2   5   10.00   10.43
 -11  -2   5   20.00   14.71
 -11  -2   5    4.36    8.52
 -11   2   5    2.77    9.72
 -11  -2   3  -13.87   20.79
 -11   2   3  -14.11   20.94
 -11   2   3    5.46    9.54
 -11   2   3   16.99    9.87
 -11  -2   3   -5.04   10.47
 -11   2   3    5.00    8.48
 -11   2   3   -3.44   12.01
 -11  -2   3    2.95    9.99
 -11   2   3    3.07   10.74
 -11  -2   3    6.19   10.82
 -11   2   3    5.54    9.69
 -11  -2   1   -3.53   23.12
 -11   2   1   -3.60   21.02
 -11   2   1   10.53   11.34
 -11  -2   1   21.00   12.13
 -11   2   1   49.48   13.96
 -11   2   1   26.95   11.64
 -11  -2   1   47.44   13.85
 -11   2   1   41.06   16.43
 -11   2   1   25.01   13.43
 -11  -2   1   62.35   18.82
 -11   2   1   40.74   14.13
 -11  -2  -1   32.83   20.82
 -11   2  -1    7.44   22.14
 -11   2  -1   71.62   16.59
 -11   2  -1   54.76   18.14
 -11  -2  -1   37.37   15.36
 -11   2  -1   49.05   16.56
 -11  -2  -1   52.98   16.04
 -11   2  -1   46.66   15.35
 -11   2  -3   13.64   12.68
 -11  -2  -3    3.45   13.16
 -11   2  -3   26.49   15.78
 -11  -2  -3   19.24   11.30
 -11   2  -3   31.28   12.92
 -11  -2  -5  138.44   27.25
 -11   2  -5  184.90   29.41
 -11   2  -5  147.39   27.43
 -11  -2  -5  142.62   24.73
 -11   2  -5  170.08   27.47
 -11  -2  -5  171.28   26.76
 -11   2  -7   52.23   20.80
 -11  -2  -7   68.84   18.02
 -11   2  -7   67.27   18.84
 -11  -2  -7   52.43   17.22
 -11   2  -9  129.98   24.00
 -11   2  -9  104.14   20.77
 -11  -2  -9   92.52   19.63
 -11  -2 -11  -29.72   15.47
 -11   2 -11  -11.23   14.84
 -11   2 -11   -1.86   10.14
  11   3 -20    8.80    7.13
 -11   3  20   15.41    8.22
 -11  -3  18   71.10   17.37
 -11   3  18   65.47   17.36
 -11  -3  16   -7.46   19.09
 -11   3  16    2.62   19.39
 -11  -3  14  233.06   35.46
 -11   3  14  288.49   38.54
 -11  -3  12  472.72   48.91
 -11   3  12  376.91   47.35
 -11   3  12  431.70   55.47
 -11  -3  12  384.12   52.65
 -11   3  10   27.28   14.75
 -11  -3  10   21.19   13.61
 -11  -3  10   23.91   13.77
 -11   3  10   21.82   15.07
 -11   3   8  906.94   89.09
 -11  -3   8  790.98   86.53
 -11  -3   8  906.52   80.51
 -11   3   8  712.64   78.18
 -11  -3   8  858.34   79.88
 -11   3   6  674.71   77.06
 -11  -3   6  702.66   78.11
 -11   3   6  789.18   73.01
 -11  -3   6  731.16   69.89
 -11   3   6  711.85   70.94
 -11   3   4  111.76   19.97
 -11  -3   4  102.95   19.93
 -11  -3   4   88.35   18.57
 -11  -3   4  126.46   28.23
 -11   3   4  143.39   28.22
 -11   3   4   78.53   21.36
 -11  -3   4   79.26   21.53
 -11   3   4  102.69   19.63
 -11  -3   4   80.04   15.66
 -11  -3   2  -13.95   21.92
 -11   3   2  -17.85   21.40
 -11   3   2    5.72   11.11
 -11   3   2   11.04   10.46
 -11   3   2   -4.94   10.26
 -11  -3   2    5.61    9.51
 -11  -3   2   -5.02   11.26
 -11  -3   2    9.22    9.40
 -11   3   2    6.05   11.19
 -11   3   2    6.02   10.21
 -11  -3   0  142.81   30.10
 -11   3   0  190.62   33.10
 -11  -3   0  242.37   29.98
 -11   3   0  187.02   27.95
 -11   3   0  208.38   29.21
 -11   3   0  203.37   34.55
 -11  -3   0  243.98   36.47
 -11   3   0  178.58   28.18
 -11  -3   0  226.41   30.73
 -11   3   0  250.82   31.34
 -11   3  -2   26.47   22.09
 -11  -3  -2   55.12   20.81
 -11   3  -2  117.49   20.95
 -11  -3  -2   59.57   14.73
 -11   3  -2   45.69   15.49
 -11  -3  -2   73.11   18.31
 -11   3  -2   97.70   20.23
 -11   3  -4   66.83   18.56
 -11  -3  -4   40.76   17.00
 -11   3  -4   65.81   17.07
 -11  -3  -4   35.83   13.49
 -11   3  -6   26.44   14.32
 -11  -3  -6    6.29   11.66
 -11  -3  -8  238.59   32.68
 -11   3  -8  283.21   34.73
 -11  -3 -10  -17.50   17.53
 -11   3 -10   -8.91   18.14
  11   4 -19   12.46    8.17
 -11   4  19    1.30   10.97
 -11  -4  17   11.90   14.68
 -11   4  17    6.36   17.46
 -11  -4  15   10.15   16.67
 -11   4  15   -8.14   19.92
 -11  -4  13   -8.48   18.42
 -11   4  13  -12.04   19.45
 -11  -4  11   29.01   14.22
 -11   4  11   30.60   16.07
 -11   4  11    5.37   12.15
 -11  -4  11   20.74   13.28
 -11  -4   9   59.53   15.63
 -11   4   9   41.11   17.42
 -11  -4   9   65.38   19.55
 -11  -4   9   40.48   15.33
 -11   4   9   71.98   18.31
 -11  -4   7  837.98   72.87
 -11  -4   7  673.17   67.59
 -11  -4   7  822.85   80.98
 -11   4   7  748.97   79.58
 -11   4   7  666.33   70.49
 -11   4   5   91.29   24.01
 -11  -4   5   92.18   24.21
 -11   4   5   96.97   21.88
 -11   4   5  103.66   20.78
 -11  -4   5  128.47   22.27
 -11   4   5  115.60   20.64
 -11  -4   5  139.91   20.17
 -11  -4   3  518.45   63.20
 -11   4   3  761.82   71.31
 -11  -4   3  662.47   69.01
 -11   4   3  652.54   69.97
 -11   4   3  581.64   71.11
 -11  -4   3  690.97   74.09
 -11   4   3  769.12   67.95
 -11  -4   3  798.57   69.19
 -11  -4   3  654.88   63.17
 -11   4   3  726.76   67.66
 -11   4   1    3.76   13.91
 -11   4   1   -3.24   11.66
 -11  -4   1   -5.24    9.16
 -11   4   1    4.86   10.91
 -11  -4   1   14.99   14.05
 -11  -4   1   -3.05   11.28
 -11   4   1   -3.00   11.95
 -11   4   1   -3.07    9.02
 -11   4  -1   16.48   11.66
 -11  -4  -1    7.16   20.44
 -11   4  -1   22.15   20.60
 -11  -4  -1   21.59   10.38
 -11   4  -1   15.53   14.83
 -11   4  -1   40.24   14.24
 -11  -4  -1   28.51   12.43
 -11   4  -1   23.79   13.01
 -11   4  -3   10.36   14.09
 -11   4  -3   23.77   16.50
 -11  -4  -3   27.26   10.90
 -11   4  -3  -18.73   24.22
 -11  -4  -3  -18.11   24.59
 -11   4  -3   15.95   12.74
 -11  -4  -3   26.08   15.18
 -11   4  -3   31.75   16.15
 -11  -4  -5  120.36   24.26
 -11   4  -5  102.65   22.53
 -11   4  -5  108.33   24.79
 -11   4  -7  -13.88   18.17
 -11   4  -9  114.34   22.94
 -11  -4  -9   81.60   20.88
 -11   4  -9   66.25   21.50
 -11   4 -11   25.40   11.15
 -11   4 -11   -4.03   10.46
 -11   5  18   11.74   12.10
 -11  -5  16   14.29   14.03
 -11   5  16   52.82   18.04
 -11  -5  14  566.89   59.81
 -11   5  14  622.00   61.44
 -11   5  12  511.28   67.07
 -11  -5  12  504.73   66.60
 -11  -5  12  685.24   63.40
 -11   5  12  629.02   63.13
 -11  -5  12  731.53   65.70
 -11   5  10  338.93   47.12
 -11  -5  10  354.01   41.65
 -11  -5  10  395.04   48.81
 -11  -5  10  336.19   40.44
 -11   5  10  360.43   41.70
 -11  -5   8  560.35   54.56
 -11  -5   8  518.41   51.83
 -11   5   8  488.21   59.70
 -11  -5   8  451.16   58.07
 -11  -5   8  496.63   53.25
 -11   5   8  521.22   53.80
 -11  -5   6   82.51   14.67
 -11   5   6   32.67   14.54
 -11  -5   6   56.55   18.94
 -11  -5   6   69.88   15.39
 -11   5   6   54.05   20.23
 -11   5   6   63.25   16.34
 -11  -5   6   63.89   15.93
 -11   5   4  801.70   73.88
 -11   5   4  710.15   74.78
 -11  -5   4  666.56   74.48
 -11   5   4  697.23   67.82
 -11  -5   4  637.87   67.02
 -11  -5   4  670.60   65.46
 -11  -5   2  536.26   60.61
 -11   5   2  543.40   61.46
 -11   5   2  628.22   63.32
 -11   5   2  637.84   66.86
 -11  -5   2  501.90   63.35
 -11   5   2  519.75   57.27
 -11  -5   2  650.01   59.87
 -11   5   2  583.40   60.64
 -11   5   0  357.49   40.64
 -11   5   0  295.59   37.54
 -11  -5   0  257.25   38.80
 -11   5   0  268.15   39.13
 -11   5   0  297.33   40.78
 -11   5   0  339.91   37.95
 -11  -5   0  343.76   38.19
 -11   5   0  278.07   38.28
 -11   5  -2   31.44   15.38
 -11  -5  -2   10.52   20.16
 -11   5  -2   25.35   19.39
 -11   5  -2   15.97   15.04
 -11   5  -2   65.77   16.87
 -11  -5  -2   64.43   16.09
 -11   5  -2   46.18   18.79
 -11  -5  -4   -3.03   13.35
 -11   5  -4   11.87   12.83
 -11   5  -4   10.49   17.03
 -11   5  -4   -7.88   15.31
 -11   5  -6   28.89   19.35
 -11  -5  -6   28.01   19.68
 -11   5  -6   87.17   23.29
 -11  -5  -8  -22.50   18.86
 -11   5  -8  -15.28   19.46
 -11   5  -8    5.98   16.45
 -11   5 -10  275.10   31.13
 -11   5 -10  318.05   34.05
 -11   6  19    4.63    8.06
 -11   6  17    1.51   11.70
 -11   6  15   25.89   16.69
 -11  -6  13   14.73   15.27
 -11  -6  13   16.66   15.57
 -11   6  13   22.90   15.92
 -11  -6  11  127.21   25.27
 -11  -6  11  128.15   22.40
 -11   6  11  158.68   24.34
 -11  -6   9  467.29   47.98
 -11   6   9  477.71   48.94
 -11   6   9  402.11   45.48
 -11   6   9  439.83   52.09
 -11  -6   9  426.20   51.66
 -11  -6   9  347.35   43.59
 -11   6   7   -6.20   12.61
 -11  -6   7   11.80    9.70
 -11  -6   7   10.52    8.94
 -11   6   7    2.73    9.83
 -11  -6   7   16.60   10.51
 -11   6   7    4.45    9.25
 -11  -6   7    9.02   10.14
 -11  -6   5   17.37    8.46
 -11  -6   5   18.92    9.48
 -11   6   5   27.36   17.24
 -11  -6   5   -8.94   17.80
 -11   6   5   13.28   10.84
 -11   6   5    8.68   13.79
 -11  -6   5    2.73   10.37
 -11   6   5    3.08   11.98
 -11  -6   5   26.73   11.81
 -11   6   3 1355.99  119.29
 -11   6   3 1111.89  117.71
 -11  -6   3 1171.58  119.65
 -11   6   3 1366.97  113.51
 -11  -6   3 1337.81  113.80
 -11  -6   3 1260.51  110.89
 -11   6   3 1343.55  115.78
 -11  -6   3 1186.64  110.96
 -11   6   1   45.75   13.52
 -11  -6   1   72.28   15.27
 -11   6   1   31.45   17.00
 -11  -6   1   23.12   18.02
 -11   6   1   26.95   17.46
 -11   6  -1  179.20   29.76
 -11   6  -1  183.23   29.00
 -11   6  -1  154.30   23.65
 -11  -6  -1  198.55   25.79
 -11  -6  -1  123.97   26.03
 -11   6  -1   92.36   24.65
 -11   6  -3    3.95   14.20
 -11   6  -3    7.09   16.75
 -11  -6  -3  -23.00   21.40
 -11  -6  -3    5.63   12.18
 -11   6  -3   -2.75   10.70
 -11  -6  -5  136.03   26.03
 -11   6  -5  113.77   24.40
 -11   6  -5  144.22   28.35
 -11   6  -7   -5.00   16.95
 -11   6  -7   -6.29   16.87
 -11   6  -9   12.52   11.78
 -11   6  -9   80.32   17.80
 -11   7  18   -7.58    7.59
 -11   7  16    9.65   12.46
 -11   7  16   -1.42   10.81
 -11  -7  14   15.43   14.01
 -11   7  14   13.91   14.14
 -11  -7  12   79.46   20.69
 -11   7  12   94.02   19.13
 -11   7  10  261.44   34.79
 -11  -7  10  363.00   39.54
 -11   7  10  346.07   40.38
 -11  -7  10  277.56   35.75
 -11   7   8  254.74   33.29
 -11  -7   8  283.75   33.51
 -11  -7   8  222.20   29.95
 -11   7   8  252.71   30.14
 -11  -7   8  240.72   30.41
 -11  -7   8  183.65   31.95
 -11  -7   6   -2.70    8.58
 -11  -7   6    2.82    8.30
 -11   7   6   -6.15   12.77
 -11  -7   6   -4.14    8.61
 -11   7   6   -2.43    8.50
 -11  -7   6   -2.51    9.03
 -11  -7   6    2.86    8.76
 -11  -7   4  576.08   63.61
 -11   7   4  749.43   72.60
 -11  -7   4  624.32   64.14
 -11   7   4  790.14   69.25
 -11  -7   4  647.11   70.70
 -11   7   4  652.18   64.09
 -11  -7   4  716.22   65.61
 -11  -7   4  717.78   65.87
 -11   7   2  655.29   66.82
 -11  -7   2  635.62   60.13
 -11   7   2  647.95   60.09
 -11  -7   2  506.76   57.38
 -11   7   2  670.59   63.62
 -11  -7   0    9.23   16.73
 -11   7   0   30.87   16.98
 -11   7   0   42.55   17.74
 -11   7   0   39.59   11.99
 -11  -7   0   43.34   12.15
 -11   7   0   27.55   15.53
 -11   7   0   42.16   18.08
 -11  -7  -2   12.18   17.80
 -11   7  -2    3.04   15.80
 -11  -7  -2   40.44   14.35
 -11   7  -2   42.03   13.40
 -11   7  -2   14.11   18.78
 -11   7  -2   31.13   15.94
 -11   7  -4  -19.60   16.98
 -11   7  -4    7.35   15.29
 -11   7  -6  383.09   45.88
 -11   7  -8   24.20   14.05
 -11   7 -10   24.90    9.00
 -11  -8  17   36.20   10.41
 -11   8  17   57.18   11.06
 -11   8  15  472.23   47.34
 -11  -8  13   33.52   13.62
 -11   8  13   56.43   17.41
 -11  -8  13   25.94   15.83
 -11  -8  11  329.21   38.50
 -11   8  11  321.29   39.80
 -11  -8   9 1410.43  134.79
 -11  -8   9 1604.51  137.15
 -11   8   9 1650.65  137.30
 -11  -8   7  357.66   43.98
 -11  -8   7  455.32   47.15
 -11  -8   7  410.10   45.78
 -11   8   7  469.35   48.25
 -11  -8   5  172.37   25.27
 -11  -8   5  180.49   25.20
 -11   8   5  193.60   28.94
 -11  -8   5  149.76   24.45
 -11   8   5  222.53   32.18
 -11   8   3  113.55   22.81
 -11  -8   3  108.65   17.57
 -11   8   3  123.36   25.43
 -11  -8   3  115.87   18.94
 -11   8   3  106.37   24.60
 -11   8   1   92.00   22.00
 -11   8   1  106.98   24.68
 -11   8  -1   -7.52   13.54
 -11   8  -1   -3.44   19.11
 -11   8  -3  736.60   71.62
 -11   8  -3  626.42   69.01
  11  -8   5   31.72   12.22
 -11   8  -5   21.87   17.32
 -11   8  -7  128.58   22.50
 -11   8  -9   -1.47    8.52
 -11   9  16   40.14    9.75
 -11  -9  16   36.13   11.09
 -11   9  14   -5.51   11.55
 -11  -9  14    4.22   10.72
 -11  -9  14    8.72   11.54
 -11   9  12    6.97   15.12
 -11  -9  12    2.56   14.56
 -11  -9  12   -2.58   12.38
 -11  -9  10  665.56   65.49
 -11   9  10  762.58   66.89
 -11  -9  10  574.44   63.48
 -11  -9   8   59.51   17.82
 -11   9   8   41.80   17.54
 -11  -9   8   54.24   14.71
 -11  -9   6   37.82   14.50
 -11   9   6   77.62   18.68
 -11  -9   6   39.82   14.22
 -11  -9   6   62.04   16.71
 -11   9   4  225.84   33.43
 -11  -9   4  232.09   29.44
 -11   9   4  223.39   32.34
 -11  -9   4  206.77   27.49
 -11   9   2  127.40   24.93
 -11  -9   2  128.63   20.11
 -11   9   2  113.39   25.64
 -11   9   0   -3.55   13.13
 -11   9   0   19.80   21.67
 -11   9  -2   13.36   12.66
 -11   9  -2  -15.89   20.52
 -11   9  -2   -9.94   21.22
 -11   9  -4  133.21   25.88
  11  -9   4  154.14   22.43
 -11   9  -4   85.29   22.79
 -11   9  -6  334.05   38.05
 -11   9  -8   33.81   10.21
 -11  10  15  147.10   17.08
 -11 -10  15  138.89   19.40
 -11  10  13   -5.06   10.51
 -11 -10  13   -2.09   10.77
 -11 -10  13   21.63   11.01
 -11  10  11   29.97   19.00
 -11 -10  11   62.94   16.44
 -11  10   9  238.11   34.71
 -11 -10   9  316.80   36.47
 -11 -10   9  333.21   36.83
 -11  10   7  210.97   29.50
 -11 -10   7  168.09   27.07
 -11 -10   7  178.49   28.34
 -11 -10   7  181.11   26.31
 -11 -10   5  246.34   31.47
 -11  10   5  244.60   32.98
 -11 -10   5  228.57   29.78
 -11 -10   3    9.71   11.86
 -11  10   3   15.72   18.87
 -11  10   1  121.99   23.03
 -11  10   1  120.91   26.48
 -11  10  -1   87.39   19.89
 -11  10  -1  110.24   24.60
 -11  10  -1   89.26   25.74
 -11  10  -3  192.39   27.42
  11 -10   3  169.67   25.56
 -11  10  -3  168.90   29.88
  11 -10   5   23.36   10.83
 -11  10  -5    2.05   12.08
  11 -10   7    7.40    6.24
 -11 -11  14    1.51    8.30
 -11 -11  14   -1.59    8.19
 -11 -11  12  296.39   31.02
 -11  11  12  252.34   27.57
 -11 -11  12  213.76   28.45
 -11  11  10   20.90   12.57
 -11 -11  10   36.90   14.93
 -11 -11  10   28.74   13.03
 -11  11   8  107.26   26.49
 -11 -11   8  159.41   23.68
 -11 -11   8  160.00   23.75
 -11 -11   6   42.00   13.73
 -11  11   6   68.95   19.02
 -11 -11   6   63.45   16.46
 -11 -11   6   40.01   15.37
 -11  11   4   -2.86   16.63
 -11 -11   4   -4.80   12.22
 -11 -11   2   23.25   11.80
 -11  11   2   33.88   17.88
 -11  11   0   38.87   19.70
 -11  11   0   62.22   20.08
 -11  11   0   25.16   13.65
 -11  11  -2  174.70   27.30
 -11  11  -2  132.75   21.94
  11 -11   4  812.06   77.43
 -11  11  -4  965.64   80.91
 -11 -12  13   16.46    8.89
 -11 -12  13   -2.88    7.72
 -11 -12  11   48.31   12.85
 -11 -12   9   42.26   14.00
 -11 -12   9   51.79   14.22
 -11  12   9   33.63   12.66
 -11 -12   7  147.30   22.28
 -11  12   7  172.28   25.97
 -11 -12   5    9.01   11.82
 -11  12   5   24.68   15.71
 -11 -12   3   10.26   10.69
 -11  12   3   36.87   16.07
 -11  12   1   37.99   18.73
 -11  12   1    2.36   14.49
 -11  12  -1  449.45   48.09
 -11  12  -3  100.43   19.05
  11 -12   3  100.94   17.18
  11 -12   5   -3.16    6.38
 -11 -13  12    2.57    7.27
 -11 -13  12   12.09    7.42
 -11  13  12   17.32    8.34
 -11 -13  10   67.82   13.28
 -11  13  10   61.08   14.61
 -11 -13   8  122.75   18.93
 -11  13   8  145.95   21.17
 -11  13   6   21.60   12.83
 -11 -13   6   27.71   12.15
 -11 -13   4   18.74   11.27
 -11  13   4    4.00   12.01
 -11  13   2  143.53   23.53
 -11  13   2  125.55   20.82
  11 -13   0   14.25   11.69
 -11  13   0   29.72   14.37
  11 -13   2   36.84   12.51
 -11  13  -2   57.39   13.77
  11 -13   4  192.00   21.43
 -11 -14   9  146.14   16.95
 -11  14   9  109.54   15.44
 -11  14   7   27.93    9.82
 -11  14   5   69.67   13.80
 -11  14   3   -1.91   11.72
 -11  14   3   20.96   10.02
 -11  14   1  108.92   18.18
  11 -14   1   63.11   12.37
 -11  14  -1   34.83   11.02
  11 -14   3   19.88    6.66
  11 -15  -4   43.56    9.74
 -11  15   4   37.47   11.21
  11 -15  -2   -6.22    7.60
 -11  15   2   16.30    8.17
  11 -15   0    6.46    6.21
 -11  15   0    5.69    5.99
  12   0 -20    1.22    6.30
 -12   0  18  948.84   84.29
 -12   0  16  242.33   34.97
 -12   0  14    5.85   22.04
 -12   0  12   11.21   13.50
 -12   0  12   25.16   18.89
 -12   0  10  112.26   26.62
 -12   0  10  135.21   25.61
 -12   0   8  187.22   34.15
 -12   0   8  225.26   32.00
 -12   0   6   27.77   16.66
 -12   0   6   33.92   15.51
 -12   0   6   37.65   13.05
 -12   0   6   60.53   20.56
 -12   0   4   57.10   15.88
 -12   0   4  146.10   31.82
 -12   0   4  106.97   21.52
 -12   0   4   80.98   19.27
 -12   0   4   82.87   21.97
 -12   0   4   86.64   15.88
 -12   0   2  305.75   34.98
 -12   0   2  342.34   40.51
 -12   0   2  252.01   40.08
 -12   0   2  297.20   44.01
 -12   0   2  268.81   37.95
 -12   0   2  311.09   35.00
 -12   0   0  249.21   33.47
 -12   0   0  201.59   35.08
 -12   0   0  202.17   32.24
 -12   0   0  243.98   29.86
 -12   0  -2  554.53   57.62
 -12   0  -2  443.62   56.29
 -12   0  -2  532.52   56.24
 -12   0  -4   20.75   18.31
 -12   0  -4  -10.20   13.21
 -12   0  -6   81.75   20.16
 -12   0  -6   37.29   22.44
 -12   0  -8  839.66   81.55
 -12   0  -8  959.08   84.21
 -12   0 -10  415.72   42.07
 -12   1  19  101.56   16.63
 -12   1  17   25.89   16.49
 -12   1  15  101.15   24.75
 -12   1  13  147.39   31.16
 -12   1  11    5.64   10.72
 -12   1  11   12.83   17.42
 -12   1   9   16.70   13.57
 -12   1   9   55.09   17.97
 -12   1   7   10.23   13.27
 -12   1   7   11.57   12.03
 -12  -1   7    7.74    9.05
 -12   1   7    5.50   11.44
 -12  -1   5  198.73   28.72
 -12   1   5  218.99   30.92
 -12   1   5  212.13   29.23
 -12  -1   5  127.27   21.90
 -12   1   5  148.31   24.04
 -12   1   5  175.83   31.67
 -12  -1   3   30.38   11.24
 -12   1   3    2.74    9.61
 -12  -1   3   -3.31   11.59
 -12   1   3   16.81   12.45
 -12   1   3   27.53   14.79
 -12   1   3    7.15   12.15
 -12   1   3   10.80    9.47
 -12   1   3   -7.59   21.61
 -12   1   1   16.99   10.49
 -12   1   1   14.47   13.03
 -12   1   1   -5.61   10.65
 -12  -1   1    6.67   11.68
 -12   1   1   10.26   12.66
 -12   1   1    7.61    8.89
 -12   1   1    8.15   10.06
 -12   1  -1    7.33   14.96
 -12  -1  -1   10.11   12.20
 -12   1  -1   -3.91   24.39
 -12   1  -1   27.92   14.56
 -12   1  -1   35.58   13.13
 -12   1  -3    6.98   17.52
 -12   1  -3   -3.63   13.42
 -12  -1  -3  -13.27   12.27
 -12   1  -5   62.23   22.65
 -12   1  -5   91.38   21.90
 -12  -1  -5   67.49   18.96
 -12   1  -5   79.65   25.26
 -12   1  -7   60.02   18.94
 -12  -1  -7   38.09   16.20
 -12   1  -7   33.87   21.18
 -12   1  -9    4.08   11.62
 -12  -2  20    1.59    6.21
 -12   2  20   11.05    6.46
 -12  -2  18  562.06   55.11
 -12   2  18  625.87   56.29
 -12  -2  16  268.34   36.02
 -12   2  16  312.19   37.50
 -12  -2  14    2.79   20.49
 -12   2  14   11.58   21.54
 -12   2  12  177.64   32.43
 -12  -2  12  134.97   28.94
 -12  -2  12  178.78   30.88
 -12   2  12  209.97   31.62
 -12   2  10  211.50   36.10
 -12  -2  10  206.74   36.05
 -12  -2  10  205.93   31.83
 -12   2  10  215.49   31.50
 -12   2   8    5.47   12.44
 -12  -2   8   37.62   16.56
 -12  -2   8   40.75   16.08
 -12   2   8   38.42   18.13
 -12   2   6   55.84   18.50
 -12   2   6   50.22   16.72
 -12  -2   6   39.89   14.84
 -12  -2   6   43.67   12.41
 -12   2   6   35.59   14.26
 -12   2   6   97.93   23.36
 -12  -2   6   37.84   16.93
 -12   2   4  234.84   29.98
 -12  -2   4  233.71   29.22
 -12   2   4  270.76   33.70
 -12   2   4  222.54   38.06
 -12  -2   4  228.32   38.38
 -12   2   4  243.97   35.99
 -12  -2   4  223.04   33.15
 -12   2   4  268.58   35.23
 -12  -2   4  282.06   35.80
 -12   2   4  228.98   31.62
 -12  -2   4  357.82   43.34
 -12   2   2   -2.88    9.47
 -12   2   2   10.44    9.65
 -12  -2   2  -41.43   25.75
 -12   2   2  -19.17   24.11
 -12   2   2    3.71   11.34
 -12   2   2   -6.67   12.95
 -12  -2   2   -3.35   12.07
 -12  -2   2   -6.30   12.24
 -12   2   2   -5.50   11.43
 -12  -2   2   11.09   12.44
 -12   2   2    2.97    9.42
 -12   2   0   97.06   19.24
 -12   2   0  139.29   26.62
 -12  -2   0   83.91   24.71
 -12   2   0   42.83   23.36
 -12   2   0  146.20   24.00
 -12  -2   0  154.40   25.88
 -12  -2   0  127.15   22.81
 -12   2   0  117.83   21.55
 -12   2  -2  733.97   66.98
 -12  -2  -2  671.98   65.80
 -12  -2  -2  718.51   68.18
 -12   2  -2  610.86   66.13
 -12   2  -2  510.38   63.30
 -12  -2  -2  540.41   61.88
 -12  -2  -4  208.46   31.92
 -12   2  -4  199.90   31.69
 -12   2  -4  203.77   31.97
 -12  -2  -4  179.89   27.66
 -12  -2  -4  145.65   30.62
 -12   2  -4  198.34   32.99
 -12   2  -6    3.24   16.07
 -12  -2  -6  -29.14   24.28
 -12   2  -6  -29.96   26.21
 -12   2  -8  106.73   21.54
 -12  -2  -8   96.91   23.47
 -12   2  -8  149.01   25.75
 -12   2 -10  117.97   17.53
 -12  -2 -10  109.66   18.51
 -12   2 -10  137.66   19.60
 -12  -3  19   29.88   10.26
 -12   3  19   26.09   10.15
 -12   3  17  128.89   23.42
 -12  -3  17  158.08   23.19
 -12  -3  15  240.51   32.53
 -12   3  15  222.42   33.73
 -12  -3  13  405.43   48.25
 -12   3  13  432.07   49.37
 -12   3  11   21.75   16.64
 -12  -3  11   10.52   12.63
 -12  -3  11   -3.00   16.28
 -12   3  11    6.26   17.20
 -12   3   9  134.93   30.63
 -12  -3   9  200.23   33.51
 -12  -3   9  210.60   29.35
 -12   3   9  176.98   28.43
 -12   3   7  191.57   28.14
 -12  -3   7  205.36   28.66
 -12  -3   7  147.13   21.85
 -12   3   7  173.44   27.17
 -12   3   7  187.75   33.02
 -12  -3   7  137.77   29.09
 -12   3   5  506.28   61.33
 -12  -3   5  478.84   59.75
 -12   3   5  467.81   52.89
 -12  -3   5  544.95   55.02
 -12   3   5  465.37   52.01
 -12   3   3    3.01   11.15
 -12   3   3   24.22   10.71
 -12   3   3   -5.31   11.04
 -12  -3   3    5.36   12.03
 -12   3   3    3.23   11.64
 -12  -3   3    9.77   12.96
 -12  -3   3   11.73   10.56
 -12   3   3   -3.09   10.16
 -12  -3   3   -7.35   20.91
 -12   3   3   15.07   20.20
 -12   3   1   14.59   10.52
 -12   3   1   12.10   11.78
 -12   3   1  -15.36   23.94
 -12   3   1   10.72   10.18
 -12  -3   1    5.44   10.33
 -12   3   1   13.12   12.45
 -12  -3   1    9.96   12.61
 -12  -3   1    5.90   10.02
 -12   3   1    9.61   12.46
 -12   3  -1  647.26   66.37
 -12  -3  -1  605.75   65.36
 -12  -3  -1  559.23   67.90
 -12   3  -1  715.45   71.33
 -12   3  -1  759.33   69.61
 -12  -3  -1  679.51   68.33
 -12   3  -1  741.32   69.15
 -12   3  -3  154.08   27.70
 -12  -3  -3  209.41   30.98
 -12  -3  -3  175.44   24.93
 -12  -3  -3  105.83   27.78
 -12   3  -3  128.27   28.54
 -12  -3  -5  824.90   78.16
 -12   3  -5  738.24   77.78
 -12  -3  -7  234.93   33.88
 -12   3  -7  237.42   34.37
 -12  -3  -9   15.48   14.19
 -12   3  -9   41.29   15.43
 -12   4  18   46.58   13.30
 -12  -4  16   64.09   18.29
 -12   4  16   64.15   18.57
 -12   4  14   -7.97   18.16
 -12  -4  14   17.47   19.05
 -12  -4  12  175.02   30.07
 -12   4  12  196.79   31.59
 -12  -4  10  343.87   39.98
 -12   4  10  328.84   40.37
 -12  -4  10  308.44   38.98
 -12   4  10  292.07   43.45
 -12  -4  10  308.92   43.90
 -12   4   8   -5.21    9.88
 -12  -4   8   -5.13    9.72
 -12  -4   8    9.14    8.95
 -12   4   8   -6.42   10.54
 -12  -4   8    3.15   11.64
 -12   4   6  442.26   53.67
 -12   4   6  387.44   54.34
 -12  -4   6  483.87   57.80
 -12   4   6  488.53   50.55
 -12  -4   6  473.86   50.37
 -12  -4   6  404.01   46.94
 -12   4   6  495.29   51.45
 -12   4   4  664.37   78.08
 -12   4   4  819.18   77.10
 -12   4   4  817.42   84.79
 -12  -4   4  707.06   82.68
 -12   4   4  859.14   77.68
 -12  -4   4  849.91   77.57
 -12   4   4  752.98   76.27
 -12   4   2  357.92   40.14
 -12   4   2  339.28   40.94
 -12  -4   2  356.30   44.88
 -12   4   2  298.82   43.65
 -12  -4   2  256.23   36.39
 -12   4   2  297.43   43.21
 -12   4   2  410.51   49.63
 -12  -4   2  455.46   51.32
 -12   4   2  387.95   41.66
 -12  -4   2  396.67   42.18
 -12   4   2  306.24   40.13
 -12   4   0  410.51   45.09
 -12  -4   0  300.80   44.89
 -12   4   0  321.48   46.43
 -12   4   0  378.89   47.72
 -12   4   0  401.42   44.63
 -12  -4   0  412.02   45.24
 -12   4   0  456.40   47.29
 -12   4  -2  265.43   38.96
 -12  -4  -2  367.20   43.78
 -12   4  -2  257.34   40.73
 -12   4  -2  349.67   40.72
 -12  -4  -2  323.69   40.15
 -12   4  -2  419.02   44.84
 -12   4  -2  324.41   43.21
 -12   4  -4   85.02   21.75
 -12  -4  -4   30.25   22.00
 -12   4  -4   13.96   21.22
 -12  -4  -4  123.71   23.62
 -12   4  -4   56.46   19.08
 -12  -4  -6  -34.53   22.18
 -12   4  -6  -29.87   22.87
 -12   4  -6   -9.64   17.76
 -12  -4  -8    4.28   16.96
 -12   4  -8   10.93   15.76
 -12   4  -8   24.46   14.55
 -12   4 -10   59.81   12.46
 -12   5  19   -0.93    6.57
 -12   5  17   29.16   12.56
 -12  -5  15   93.49   20.13
 -12   5  15  109.11   21.86
 -12  -5  13  146.78   24.73
 -12   5  13  114.87   24.96
 -12  -5  11   32.09   16.62
 -12   5  11   45.16   19.23
 -12  -5   9   23.76   12.93
 -12   5   9   21.20   13.91
 -12   5   9    9.56   16.28
 -12  -5   9   27.78   12.91
 -12   5   9   24.74   14.61
 -12  -5   9    9.72   10.21
 -12   5   7  167.89   25.57
 -12  -5   7  134.23   23.65
 -12  -5   7  185.77   24.95
 -12   5   7  132.98   27.89
 -12  -5   7  147.42   28.15
 -12  -5   5   78.71   20.22
 -12  -5   5   74.53   17.83
 -12   5   5   85.67   18.05
 -12   5   5  111.16   25.15
 -12   5   5  111.77   23.87
 -12  -5   5   69.61   15.15
 -12   5   3  167.58   27.37
 -12   5   3  166.87   30.34
 -12   5   3  203.39   27.69
 -12  -5   3  155.81   25.86
 -12   5   3  165.20   30.49
 -12  -5   3  204.10   33.02
 -12   5   3  168.10   28.61
 -12   5   1  160.44   26.47
 -12   5   1  213.37   30.44
 -12  -5   1  130.17   27.78
 -12   5   1  155.39   29.66
 -12   5   1  198.74   27.05
 -12  -5   1  190.94   27.02
 -12   5   1  155.20   27.91
 -12   5   1  137.17   26.61
 -12   5  -1   72.57   19.80
 -12  -5  -1   31.40   20.04
 -12   5  -1   10.78   20.62
 -12   5  -1   63.28   21.60
 -12   5  -1   82.78   17.84
 -12  -5  -1   60.42   16.71
 -12   5  -1   41.55   21.16
 -12   5  -3   18.95   17.02
 -12   5  -3   -6.46   16.65
 -12  -5  -3  -16.50   22.74
 -12   5  -3  -27.28   22.02
 -12  -5  -3   -2.89   16.46
 -12   5  -3    8.52   14.65
 -12  -5  -5  460.15   49.47
 -12   5  -5  433.00   49.63
 -12   5  -5  417.37   50.48
 -12   5  -7  177.04   29.39
 -12   5  -7  325.65   34.63
 -12   5  -9  101.80   16.96
 -12   6  18  130.46   16.58
 -12   6  16    9.71   12.76
 -12   6  16  -12.23   11.74
 -12   6  14  262.70   32.86
 -12   6  12  578.30   58.55
 -12   6  12  518.10   55.53
 -12   6  10  628.42   65.21
 -12  -6  10  657.21   65.96
 -12  -6  10  568.46   62.09
 -12  -6  10  842.40   69.35
 -12   6  10  706.04   68.64
 -12  -6   8   35.48    9.93
 -12   6   8   -9.43   17.54
 -12  -6   8    8.86   11.56
 -12  -6   8    4.56   10.34
 -12  -6   8   11.00   11.51
 -12   6   6  984.48  104.71
 -12  -6   6 1009.21  105.18
 -12   6   6 1143.08   99.29
 -12  -6   6 1039.40   98.34
 -12  -6   6 1139.39   98.85
 -12   6   6 1144.98  101.59
 -12   6   4  582.31   60.46
 -12  -6   4  501.92   51.70
 -12   6   4  478.06   59.80
 -12  -6   4  463.35   59.36
 -12   6   4  560.17   54.42
 -12  -6   4  549.29   54.73
 -12   6   4  534.63   57.60
 -12  -6   2 1309.85  102.17
 -12   6   2  948.13   98.76
 -12   6   2 1014.12   94.54
 -12  -6   2 1008.00   94.87
 -12   6   2  979.42   97.51
 -12   6   2 1026.13   97.20
 -12  -6   0   72.12   22.24
 -12   6   0  100.05   23.80
 -12   6   0   89.91   22.74
 -12   6   0   78.65   17.26
 -12  -6   0   80.56   18.39
 -12   6   0   71.01   20.47
 -12   6   0   58.91   22.66
 -12   6  -2   98.73   24.55
 -12  -6  -2   88.35   19.61
 -12   6  -2   60.38   16.62
 -12   6  -2   44.81   19.48
 -12   6  -2   76.23   22.57
 -12  -6  -4  123.13   25.37
 -12   6  -4  116.43   24.64
 -12   6  -4  149.32   28.07
 -12   6  -6  329.84   41.33
 -12   6  -6  488.35   47.12
 -12   6  -8   54.69   15.11
 -12   7  17   40.55   11.06
 -12   7  15    7.98   13.33
 -12   7  13   12.58   16.76
 -12   7  13   26.98   11.91
 -12   7  11   53.93   20.12
 -12  -7  11   31.08   16.76
 -12  -7  11   33.58   12.08
 -12   7  11   13.43   12.51
 -12   7   9  180.24   30.34
 -12  -7   9  170.75   26.64
 -12  -7   9  147.32   22.30
 -12   7   9  154.34   23.08
 -12  -7   9  179.57   24.84
 -12   7   7  178.64   29.04
 -12  -7   7  202.33   27.02
 -12  -7   7  156.91   22.80
 -12   7   7  202.47   25.21
 -12  -7   7  142.33   23.96
 -12  -7   5  220.35   30.26
 -12   7   5  320.52   39.30
 -12   7   5  229.83   30.01
 -12   7   5  286.00   35.98
 -12  -7   5  245.34   30.21
 -12   7   3  290.48   40.33
 -12   7   3  254.43   32.68
 -12  -7   3  283.59   33.99
 -12   7   3  357.19   40.51
 -12   7   1  274.31   35.63
 -12  -7   1  362.49   37.44
 -12   7   1  289.66   40.70
 -12   7   1  353.27   43.91
 -12   7  -1   -3.30   18.54
 -12   7  -1   -2.33   11.36
 -12   7  -1    3.75   15.57
 -12   7  -3   12.33   19.21
 -12   7  -3    3.45   16.82
 -12   7  -3    7.55   14.00
 -12   7  -5   35.05   17.73
 -12   7  -7  -10.73   11.83
 -12   8  16    3.92    8.87
 -12   8  14  254.03   30.65
 -12  -8  12    6.65   10.29
 -12   8  12   -7.31   14.89
 -12  -8  10   36.04   12.48
 -12   8  10   38.18   17.94
 -12  -8  10   21.68   14.93
 -12  -8   8   83.41   17.11
 -12   8   8   89.56   22.04
 -12  -8   8   73.24   18.38
 -12  -8   6   34.17   11.67
 -12   8   6   14.84   18.53
 -12  -8   6   53.12   15.56
 -12   8   4   54.26   21.86
 -12   8   4   37.49   17.81
 -12   8   4   56.74   23.30
 -12   8   2  399.03   46.31
 -12   8   2  350.08   45.51
 -12   8   2  338.95   44.72
 -12   8   0  154.80   28.18
 -12   8   0  179.58   30.39
 -12   8   0  120.44   28.23
 -12   8  -2   36.89   21.91
 -12   8  -2   19.97   17.75
 -12   8  -4   37.05   17.52
  12  -8   4   38.65   11.45
 -12   8  -6  351.97   38.81
 -12   9  15   36.55   10.55
 -12   9  13   11.25   12.52
 -12  -9  13   -2.06   10.61
 -12  -9  11   67.85   16.06
 -12   9  11  101.06   20.93
 -12  -9  11  119.74   20.35
 -12  -9   9  414.61   48.96
 -12  -9   9  516.00   52.12
 -12  -9   7  261.48   31.51
 -12   9   7  269.31   35.42
 -12  -9   7  246.57   31.50
 -12   9   5  364.03   45.21
 -12   9   5  337.28   42.12
 -12   9   3   44.70   17.15
 -12   9   3    3.17   20.93
 -12   9   1  404.55   49.51
 -12   9   1  422.89   50.81
 -12   9   1  502.87   52.20
 -12   9  -1  599.55   58.96
 -12   9  -1  492.74   56.42
  12  -9   3   -7.83   10.79
 -12   9  -3  -15.97   14.66
 -12   9  -5   18.17   12.07
 -12  10  14  647.91   57.04
 -12  10  12   -1.71   11.48
 -12 -10  12   -5.49    9.56
 -12  10  10  180.14   25.39
 -12 -10  10  155.50   24.17
 -12 -10  10  181.72   24.12
 -12 -10   8  364.68   37.99
 -12  10   8  394.23   39.89
 -12 -10   8  270.08   35.70
 -12  10   6  199.24   30.70
 -12 -10   6  155.71   23.73
 -12  10   6  187.80   28.24
 -12  10   4   14.58   18.37
 -12  10   2   11.47   18.37
 -12  10   0   29.93   16.31
 -12  10   0   27.22   18.02
 -12  10  -2  118.64   23.49
 -12  10  -2  135.64   22.45
  12 -10   4    2.64    7.50
 -12  10  -4    3.49   10.15
 -12  11  13    7.15    6.54
 -12 -11  11   -8.66    9.96
 -12  11  11    4.41    9.33
 -12 -11  11   16.24   10.26
 -12 -11   9   63.47   15.71
 -12 -11   9   92.81   16.61
 -12  11   7  149.59   25.68
 -12 -11   7  149.69   21.74
 -12  11   7  172.68   24.62
 -12  11   5   64.15   19.40
 -12  11   3   71.25   20.11
 -12  11   1   14.56   14.60
 -12  11  -1  368.96   41.25
  12 -11   3   74.10   13.49
 -12  12  12    9.45    8.97
 -12  12  10    3.48   11.06
 -12 -12  10   15.66    9.51
 -12  12   8  184.67   24.10
 -12 -12   8  133.02   19.56
 -12  12   6   14.81   12.86
 -12  12   4  395.53   42.37
 -12  12   2   53.45   15.07
 -12  12   2   39.10   18.89
  12 -12   0   22.66   11.98
 -12  12   0   37.27   14.55
  12 -12   2    5.73    8.76
 -12  12  -2   -5.04   10.38
 -12  13  11  132.25   16.05
 -12  13   9    2.73    8.59
 -12 -13   9    6.18    6.38
 -12  13   7   59.37   13.62
 -12  13   5    4.91   10.21
 -12  13   3  100.85   17.36
 -12  13   3  103.36   18.28
  12 -13  -1   16.34   10.31
 -12  13   1    3.47   10.11
  12 -13   1   14.15    8.43
 -12  13  -1    9.77    8.83
  12 -14  -6   98.00   13.03
 -12  14   6   69.12   11.67
  12 -14  -4    7.90    7.83
 -12  14   4   11.12    6.98
 -12  14   4   -1.45    9.20
 -12  14   2  113.25   15.90
  12 -14   0   38.57    8.12
 -12  14   0   23.43    7.92
 -13   0  17   25.41   14.00
 -13   0  15    7.26   17.66
 -13   0  13    2.84   20.88
 -13   0  11   18.55   22.90
 -13   0   9    3.42   17.39
 -13   0   9   -2.75   11.42
 -13   0   9    5.56   11.56
 -13   0   7    2.69    9.67
 -13   0   7   -3.45   14.34
 -13   0   7    6.58    7.89
 -13   0   7   -5.67   10.75
 -13   0   5  -10.53   12.27
 -13   0   5    5.70   11.85
 -13   0   5    3.46   13.13
 -13   0   5    2.60    9.87
 -13   0   5   -2.28    6.71
 -13   0   3    2.50    8.76
 -13   0   3   46.37   27.42
 -13   0   3    4.76    7.56
 -13   0   3   -3.47   14.13
 -13   0   3    3.51   14.59
 -13   0   3    5.77   10.95
 -13   0   1  -31.17   26.23
 -13   0   1  -10.48   15.69
 -13   0   1   -3.48   12.17
 -13   0   1   -2.46    7.82
 -13   0  -1   27.55   19.82
 -13   0  -1    3.38   13.79
 -13   0  -3   16.30   18.56
 -13   0  -3    3.14   13.61
 -13   0  -5  -37.23   25.25
 -13   0  -5    2.68   13.86
 -13   0  -9   -7.20   11.34
 -13   1  18  167.24   21.56
 -13   1  16 1053.07   94.56
 -13   1  14    2.65   19.23
 -13   1  12   71.84   25.26
 -13   1  10  920.38   95.36
 -13   1  10  876.42   86.92
 -13   1   8  281.86   39.31
 -13  -1   8  316.47   36.22
 -13   1   8  327.94   38.51
 -13   1   8  303.84   45.88
 -13  -1   6   14.62    9.70
 -13   1   6   28.24   12.45
 -13   1   6    3.64   12.35
 -13   1   6   10.34   15.75
 -13   1   6    2.51    8.25
 -13   1   6   -5.68   13.64
 -13   1   4   98.67   19.05
 -13   1   4  170.82   30.58
 -13   1   4  167.93   27.35
 -13   1   4  113.82   23.98
 -13  -1   4  113.78   23.22
 -13  -1   4  131.50   19.77
 -13   1   4  118.19   21.20
 -13   1   2  238.12   31.60
 -13  -1   2  253.33   34.41
 -13   1   2  183.29   35.72
 -13   1   2  280.70   36.99
 -13   1   2  268.63   41.99
 -13   1   2  257.87   36.74
 -13   1   2  287.24   32.71
 -13   1   0    6.90   17.82
 -13   1   0   17.91   14.27
 -13  -1   0    6.53   10.75
 -13   1   0   10.91   11.59
 -13   1  -2   36.81   21.39
 -13  -1  -2   43.39   16.62
 -13   1  -2   14.91   24.82
 -13   1  -2   30.84   17.14
 -13   1  -4   -3.03   17.26
 -13   1  -4  -30.33   25.08
 -13  -1  -4    8.23   14.16
 -13   1  -4   -9.25   17.54
 -13   1  -6   27.66   20.66
 -13   1  -6   77.31   18.24
 -13   1  -8   13.29    9.82
 -13   2  19   71.07   10.83
 -13  -2  17   15.11   12.93
 -13   2  17    6.97   13.82
 -13  -2  15   -2.28   16.74
 -13   2  15  -11.83   18.29
 -13  -2  13  424.75   49.59
 -13   2  13  449.13   50.61
 -13  -2  11    8.88   20.29
 -13   2  11   27.51   21.10
 -13   2   9   40.44   17.79
 -13  -2   9   26.39   16.96
 -13  -2   9   30.41   11.32
 -13   2   9   38.96   16.46
 -13   2   9   16.53   13.45
 -13  -2   9   48.59   18.48
 -13   2   7   20.37   16.44
 -13  -2   7   56.91   19.60
 -13  -2   7   53.70   12.69
 -13   2   7   53.58   16.95
 -13   2   7   44.72   18.11
 -13  -2   7   44.14   17.26
 -13   2   5  218.29   34.95
 -13  -2   5  189.26   33.15
 -13   2   5  187.77   29.75
 -13   2   5  193.42   28.98
 -13  -2   5  151.64   27.07
 -13  -2   5  139.93   21.49
 -13   2   5  173.05   26.09
 -13   2   5  185.87   25.72
 -13   2   3    9.29    7.65
 -13   2   3    3.39   13.82
 -13  -2   3    6.78   14.39
 -13   2   3  -11.26   15.93
 -13  -2   3    3.13   10.31
 -13   2   3    5.63   12.66
 -13  -2   3    5.64   10.71
 -13   2   3   14.29   12.84
 -13   2   1  301.36   35.59
 -13  -2   1  250.74   40.10
 -13   2   1  275.04   41.51
 -13  -2   1  367.83   41.99
 -13   2   1  313.21   38.24
 -13   2   1  342.49   41.81
 -13  -2   1  262.85   36.52
 -13  -2  -1   92.56   26.35
 -13   2  -1   87.16   27.07
 -13   2  -1  213.03   30.78
 -13  -2  -1  170.63   29.46
 -13   2  -1  105.24   24.21
 -13  -2  -1  133.44   22.67
 -13   2  -3  246.32   37.07
 -13  -2  -3  212.94   37.04
 -13   2  -3  261.11   39.66
 -13  -2  -3  339.46   38.98
 -13   2  -3  350.27   39.21
 -13  -2  -5  -14.73   22.35
 -13   2  -5  -27.28   23.43
 -13   2  -5    5.79   16.30
 -13  -2  -7  140.55   24.64
 -13   2  -7  127.78   24.52
 -13   3  18   10.66    9.29
 -13   3  16  327.01   34.83
 -13  -3  16  250.52   32.40
 -13  -3  14   61.78   20.28
 -13   3  14   55.04   21.19
 -13  -3  12   -8.17   18.18
 -13   3  12    2.86   20.97
 -13   3  10  164.47   29.40
 -13  -3  10  190.51   30.24
 -13   3  10  179.09   30.78
 -13   3   8  449.29   58.37
 -13  -3   8  408.07   56.78
 -13   3   8  555.81   55.71
 -13  -3   8  485.31   53.54
 -13   3   8  487.76   53.24
 -13  -3   6   48.51   17.13
 -13   3   6   -3.29   14.28
 -13  -3   6    6.51   15.14
 -13   3   6   16.32   12.24
 -13   3   6    9.16   12.99
 -13   3   4  179.72   32.39
 -13  -3   4  152.37   30.68
 -13  -3   4  183.32   28.78
 -13   3   4  151.10   27.62
 -13   3   4  180.91   28.47
 -13   3   4  202.68   25.38
 -13   3   4  173.72   27.40
 -13   3   2   68.33   15.78
 -13   3   2   89.25   20.58
 -13   3   2   48.64   19.28
 -13  -3   2   59.89   20.99
 -13   3   2   88.77   20.40
 -13  -3   2   75.82   21.02
 -13  -3   2   87.93   17.70
 -13   3   2   73.53   18.42
 -13  -3   2   74.01   25.99
 -13   3   2  102.36   28.10
 -13   3   0  228.41   30.50
 -13  -3   0  204.98   34.10
 -13   3   0  177.10   32.91
 -13   3   0  243.97   32.43
 -13   3   0  191.21   32.00
 -13  -3   0  205.60   32.52
 -13  -3  -2  -20.80   24.24
 -13   3  -2  -17.91   25.24
 -13   3  -2   37.26   18.81
 -13  -3  -2   31.29   18.57
 -13  -3  -4  171.77   30.74
 -13   3  -4  219.32   33.48
 -13  -3  -6   92.87   21.46
 -13   3  -6   60.59   20.59
 -13   3  -6  125.78   22.10
 -13   3  -8    5.12   10.03
 -13  -3  -8  -12.77   12.99
 -13   3  -8   -1.61   13.09
 -13   4  17    4.81   10.27
 -13  -4  15   23.25   15.17
 -13   4  15   24.83   16.57
 -13   4  13  582.77   59.62
 -13   4  11   -5.94   16.14
 -13  -4  11   14.30   15.72
 -13   4   9   15.51   14.44
 -13  -4   9   24.09   15.36
 -13   4   9   -6.15   17.73
 -13   4   7   -6.27   12.48
 -13  -4   7   15.41   15.68
 -13   4   7  -12.43   15.59
 -13   4   7    5.20   10.81
 -13  -4   7   10.26   10.66
 -13   4   5  259.35   40.96
 -13  -4   5  310.48   43.63
 -13   4   5  378.80   40.14
 -13  -4   5  323.56   38.74
 -13   4   5  268.24   34.20
 -13   4   5  328.20   39.68
 -13   4   5  275.76   37.47
 -13   4   3   20.67   11.60
 -13  -4   3   -5.21   11.69
 -13   4   3   15.62   14.28
 -13  -4   3   12.53   14.80
 -13   4   3    6.14   15.62
 -13   4   3    2.69    9.43
 -13   4   3   15.80   15.17
 -13   4   1  178.57   28.58
 -13   4   1  225.89   31.57
 -13  -4   1  258.96   33.48
 -13   4   1  197.69   32.16
 -13  -4   1  262.29   36.36
 -13   4   1  156.94   32.55
 -13   4  -1   -8.55   16.58
 -13   4  -1    2.99   16.27
 -13  -4  -1  -15.11   17.96
 -13   4  -1   18.75   18.94
 -13  -4  -1  -17.07   23.16
 -13   4  -1  -31.79   23.97
 -13  -4  -3  197.91   33.59
 -13   4  -3  176.58   32.65
 -13  -4  -3  272.74   33.35
 -13   4  -3  240.61   32.43
 -13  -4  -5  -10.22   19.17
 -13   4  -5  -23.80   19.84
 -13  -4  -7  445.98   44.19
 -13   4  -7  433.36   44.21
 -13   5  18   21.82    7.78
 -13   5  16   58.32   13.17
 -13   5  16   68.30   16.30
 -13   5  14   15.16   13.47
 -13   5  14   30.90   16.46
 -13   5  12   30.95   16.34
 -13  -5  12   27.34   15.90
 -13   5  12   16.60   18.73
 -13   5  10   -8.41   14.84
 -13  -5  10   19.03   14.94
 -13   5   8  237.35   31.41
 -13  -5   8  184.48   29.82
 -13   5   6  675.74   67.49
 -13  -5   6  690.88   67.80
 -13   5   4  935.34   94.27
 -13   5   4  915.48   91.84
 -13   5   4 1021.86   91.30
 -13  -5   4 1013.00   91.60
 -13   5   4  940.76   89.85
 -13   5   4 1010.58   92.72
 -13   5   2  526.43   62.55
 -13   5   2  551.27   61.08
 -13   5   2  583.20   59.54
 -13  -5   2  574.05   59.67
 -13   5   2  624.87   60.47
 -13   5   2  605.71   61.47
 -13   5   0  339.43   43.29
 -13  -5   0  387.65   46.77
 -13   5   0  361.97   45.85
 -13   5   0  387.13   43.40
 -13  -5   0  388.73   43.74
 -13   5   0  388.34   45.71
 -13   5   0  368.04   46.59
 -13  -5  -2   21.11   20.27
 -13   5  -2   49.76   21.50
 -13   5  -2  122.53   26.27
 -13  -5  -2   78.95   19.54
 -13   5  -2  153.88   23.17
 -13  -5  -4  712.26   69.88
 -13   5  -4  721.49   70.42
 -13   5  -4  760.02   73.06
 -13   5  -6  248.92   30.72
 -13   5  -6  215.16   28.57
 -13   5  -8  105.72   15.75
 -13   6  17   49.99   11.45
 -13   6  15    2.92    8.88
 -13   6  15   19.12   12.57
 -13   6  13  449.95   47.61
 -13   6  13  518.96   51.16
 -13   6  11    7.08   13.59
 -13  -6  11    4.61   12.99
 -13   6  11   24.86   18.60
 -13   6   9  416.23   45.34
 -13  -6   9  389.61   45.05
 -13   6   9  451.39   49.39
 -13   6   7   88.60   19.33
 -13  -6   7   64.78   18.59
 -13   6   5   57.80   16.54
 -13  -6   5   87.02   18.85
 -13   6   5   84.03   24.22
 -13   6   5   54.59   22.47
 -13   6   3   10.46   12.35
 -13  -6   3   -2.64   13.62
 -13   6   3  -38.27   18.65
 -13   6   3   14.44   15.10
 -13   6   3    3.24   18.04
 -13   6   1  218.94   29.52
 -13  -6   1  208.75   30.24
 -13   6   1  257.89   36.24
 -13   6   1  197.35   30.93
 -13   6   1  199.43   33.50
 -13   6  -1  277.85   39.13
 -13   6  -1  281.57   40.91
 -13  -6  -1  347.22   38.33
 -13   6  -1  315.50   36.94
 -13   6  -1  320.03   41.23
 -13  -6  -1  322.65   40.33
 -13   6  -1  412.79   42.98
 -13   6  -3   15.60   17.70
 -13   6  -3   46.27   20.36
 -13   6  -5   -5.00   14.51
 -13   6  -5   68.50   16.21
 -13   6  -7   51.65   13.13
 -13   7  16   50.05   11.59
 -13   7  14  420.44   43.61
 -13   7  12  293.09   33.33
 -13   7  12  208.18   27.15
 -13   7  10    5.40   17.12
 -13   7  10   -2.03   10.60
 -13   7   8  183.27   30.92
 -13  -7   8  200.81   26.49
 -13   7   8  150.23   23.32
 -13   7   6  125.36   26.99
 -13   7   6  135.22   27.33
 -13   7   6  130.20   20.81
 -13   7   4  372.01   43.30
 -13   7   4  333.67   40.13
 -13   7   4  355.81   41.05
 -13   7   4  290.61   41.00
 -13   7   4  259.24   34.36
 -13   7   2  265.74   33.31
 -13   7   2  167.79   25.97
 -13   7   2  261.42   36.39
 -13   7   0   77.37   20.98
 -13   7   0   66.40   15.20
 -13   7   0   51.74   20.08
 -13   7  -2  213.25   29.82
 -13   7  -2  173.49   30.10
 -13   7  -4  114.57   22.31
 -13   7  -6  119.34   18.89
 -13   8  15   94.67   15.47
 -13   8  13  -11.45   12.67
 -13   8  11   27.75   16.20
 -13   8   9   23.13   16.62
 -13  -8   9    7.02   11.78
 -13  -8   7  335.46   38.39
 -13   8   7  366.73   42.41
 -13   8   5  117.11   24.85
 -13   8   3   -5.67   17.99
 -13   8   3   10.19   19.96
 -13   8   1  464.96   53.66
 -13   8   1  584.43   57.89
 -13   8  -1  911.05   78.24
 -13   8  -1  717.38   77.45
 -13   8  -3  138.44   23.85
 -13   8  -5   33.67   11.94
 -13   9  14  274.67   28.52
 -13   9  12  814.68   73.43
 -13   9  10    2.15   13.54
 -13  -9  10   -6.17   10.32
 -13   9   8   -2.38   14.71
 -13  -9   8   -2.06   10.64
 -13   9   6  123.28   23.14
 -13   9   6   64.21   21.76
 -13   9   4   77.69   20.92
 -13   9   4   59.25   21.69
 -13   9   2   34.69   17.10
 -13   9   2   55.08   19.79
 -13   9   0   24.25   15.61
 -13   9   0   22.63   15.78
 -13   9   0   25.73   17.29
 -13   9  -2  104.23   20.38
  13  -9   2  104.10   16.69
 -13   9  -4   -1.63    9.55
 -13  10  13   31.28    9.28
 -13  10  11    1.61   10.47
 -13  10   9   11.61   12.08
 -13 -10   9   14.35    9.89
 -13  10   9   -2.27   14.30
 -13  10   7  128.49   22.87
 -13  10   7  168.88   25.51
 -13  10   5   15.12   16.45
 -13  10   3    9.84   15.61
 -13  10   3   -9.95   16.47
 -13  10   1   25.74   14.68
 -13  10   1   16.43   14.72
 -13  10  -1   95.23   18.21
  13 -10   1  115.39   17.08
 -13  10  -3    9.17    7.89
 -13  11  12   70.33   13.27
 -13  11  10   33.42   12.93
 -13  11   8   -6.00   12.13
 -13  11   6   80.78   17.81
 -13  11   4   -8.67   13.13
 -13  11   4   -2.14   13.57
 -13  11   2  144.43   22.27
 -13  11   2  116.17   21.04
  13 -11   0    4.81    9.53
  13 -11   2   14.99    6.51
 -13  12  11  165.74   19.25
 -13  12   9  280.52   30.23
 -13  12   7   16.72   10.91
 -13  12   7   22.94   11.81
 -13  12   5  -12.54   11.50
 -13  12   5   -8.51   10.92
 -13  12   3    1.65   10.46
  13 -12  -1   18.70    9.33
  13 -12   1    6.79    6.50
 -13  13   8   40.69    9.41
 -13  13   8   44.21    9.06
 -13  13   6  160.23   20.22
 -13  13   6  163.58   19.00
 -13  13   4   36.94    9.88
 -13  13   2   33.14   10.03
  13 -13  -2   31.17    8.85
 -14   0  18  162.93   18.69
 -14   0  16  205.05   24.43
 -14   0  14 1077.31   95.15
 -14   0  12  231.87   29.77
 -14   0  12  190.27   30.84
 -14   0  10  606.48   61.19
 -14   0  10  644.50   65.96
 -14   0   8  100.35   21.15
 -14   0   8  136.11   26.33
 -14   0   6  215.26   29.82
 -14   0   6  284.26   37.25
 -14   0   4  330.38   43.77
 -14   0   4  385.92   40.94
 -14   0   4  442.75   48.92
 -14   0   2   62.80   24.26
 -14   0   2   42.15   18.46
 -14   0   0 1240.66  109.68
 -14   0   0 1184.30  110.01
 -14   0   0 1158.85  110.88
 -14   0  -2   99.45   22.81
 -14   0  -2   65.73   18.05
 -14   0  -2   61.08   23.71
 -14   0  -6   -3.95   15.52
 -14   1  17   36.92   11.44
 -14   1  17   24.35    9.70
 -14   1  15  -12.98   13.56
 -14   1  13   63.51   18.03
 -14   1  13   61.01   18.16
 -14  -1  13   41.58   14.86
 -14   1  11  172.97   28.89
 -14  -1  11  158.78   23.35
 -14   1  11  127.36   24.61
 -14  -1   9   53.62   16.05
 -14   1   9   88.42   21.03
 -14   1   7   32.73   19.66
 -14   1   7   41.78   16.69
 -14   1   5   42.99   21.20
 -14   1   5   37.91   16.55
 -14   1   5   35.67   15.42
 -14   1   3    3.31   17.57
 -14   1   3   27.43   16.50
 -14  -1   3   15.45   12.63
 -14   1   1  100.24   25.68
 -14   1   1   59.64   19.36
 -14  -1   1   68.40   18.49
 -14   1  -1   94.52   22.74
 -14   1  -1   46.00   18.81
 -14  -1  -1   67.93   18.17
 -14   1  -1   27.11   24.16
 -14   1  -3    2.65   14.03
 -14   1  -3    8.03   15.39
 -14   1  -3  -23.79   24.19
 -14   1  -5   -2.03   11.52
 -14   1  -5  -39.83   19.01
 -14   1  -7  -14.89   11.36
 -14   2  18   26.31    7.36
 -14  -2  18   16.48    7.14
 -14   2  18   14.06    7.61
 -14   2  16   33.23   12.10
 -14  -2  16   44.46   12.70
 -14   2  16   29.07   12.19
 -14   2  14  257.98   33.03
 -14  -2  14  280.33   33.60
 -14   2  14  251.04   32.19
 -14   2  12   22.16   16.77
 -14  -2  12   43.05   18.54
 -14   2  12   24.72   15.85
 -14   2  10  112.21   25.69
 -14  -2  10  147.73   26.00
 -14   2  10  138.39   25.61
 -14   2   8 1138.90   92.01
 -14  -2   8 1025.05   90.59
 -14   2   8  867.58   86.95
 -14   2   8  834.48   84.71
 -14   2   6  397.01   48.68
 -14  -2   6  448.41   48.89
 -14   2   6  425.37   46.55
 -14   2   6  394.28   44.19
 -14   2   4   -3.24   17.39
 -14  -2   4   16.06   18.07
 -14   2   4   17.72   14.73
 -14   2   4    2.67   14.82
 -14   2   4   -2.53   13.04
 -14  -2   2  288.27   39.29
 -14   2   2  304.73   38.28
 -14   2   2   48.03   21.63
 -14   2   2   62.69   19.77
 -14   2   2   56.15   16.91
 -14   2   0  504.89   58.76
 -14   2   0  692.48   61.74
 -14  -2   0  581.07   59.52
 -14  -2   0  493.02   59.75
 -14   2   0  563.57   61.86
 -14  -2  -2   -8.36   16.39
 -14   2  -2    2.79   15.72
 -14   2  -2   -2.97   15.12
 -14  -2  -2  -24.47   23.06
 -14   2  -4  -12.23   14.33
 -14   2  -4  -36.41   21.90
 -14   2  -6   46.30   12.72
 -14  -2  -6   48.79   15.17
 -14   2  -6   22.07   13.68
 -14   3  17  166.58   19.98
 -14  -3  17  175.80   20.19
 -14   3  15   80.80   16.49
 -14  -3  15   37.19   13.99
 -14   3  13  416.68   43.80
 -14   3  13  393.52   43.77
 -14  -3  13  376.26   42.83
 -14   3  11  196.36   28.43
 -14   3  11  150.79   26.98
 -14  -3  11  153.32   26.81
 -14   3   9  382.19   46.37
 -14   3   9  409.90   47.56
 -14  -3   9  440.59   48.05
 -14   3   7   17.97   14.00
 -14   3   7   19.74   18.57
 -14   3   7   12.33   17.39
 -14  -3   7   15.07   17.94
 -14   3   5   69.31   19.50
 -14   3   5  109.11   23.45
 -14   3   5  105.78   22.57
 -14  -3   5   70.48   22.11
 -14   3   5   68.31   21.91
 -14   3   3   51.44   18.37
 -14   3   3   68.13   20.64
 -14  -3   3    6.14   17.63
 -14   3   3    3.58   15.35
 -14   3   3   40.96   17.63
 -14  -3   1  560.99   59.86
 -14   3   1  658.86   62.91
 -14   3   1  449.43   54.68
 -14  -3   1  552.32   56.10
 -14   3   1  486.56   54.03
 -14   3   1  514.91   57.45
 -14   3  -1   83.75   21.38
 -14  -3  -1  128.14   23.58
 -14   3  -1   76.57   21.57
 -14  -3  -1   64.70   23.95
 -14   3  -1   86.00   25.85
 -14   3  -3   33.00   16.67
 -14  -3  -3    2.65   19.72
 -14   3  -3   -8.21   21.04
 -14   3  -5   90.80   18.79
 -14  -3  -5   60.25   18.08
 -14   3  -5  109.48   20.18
 -14   4  16   -4.09    9.02
 -14  -4  16    5.32    8.05
 -14   4  14  -13.93   12.17
 -14  -4  14    9.56   11.81
 -14   4  12    7.30   14.17
 -14  -4  12   11.66   13.43
 -14   4  10   -5.42   14.17
 -14  -4  10   10.44   14.84
 -14   4  10  -10.80   18.31
 -14   4   8   60.02   19.98
 -14  -4   8   83.17   20.68
 -14   4   8   81.83   22.08
 -14   4   8   75.80   19.84
 -14   4   6    2.91   15.24
 -14  -4   6   11.42   15.12
 -14   4   6  -11.40   17.09
 -14   4   6    2.74   15.40
 -14   4   4   90.55   21.32
 -14  -4   4   92.39   22.34
 -14   4   4   84.66   21.88
 -14   4   4   86.85   22.00
 -14   4   2  251.06   32.48
 -14  -4   2  229.82   32.53
 -14   4   2  170.55   30.20
 -14   4   0  105.10   24.20
 -14  -4   0  118.21   24.99
 -14  -4  -2  123.14   22.99
 -14   4  -2  164.28   24.70
 -14  -4  -2  148.43   27.84
 -14   4  -2  153.58   28.45
 -14  -4  -4   39.86   17.27
 -14   4  -4   53.93   19.10
 -14   4  -6  465.19   43.86
 -14   5  17   56.86   10.53
 -14   5  15    1.38    8.69
 -14   5  15   13.41   11.98
 -14   5  13   13.56   11.37
 -14  -5  13   35.45   13.70
 -14   5  13   10.87   15.50
 -14   5  11  115.48   20.99
 -14  -5  11   88.87   19.68
 -14   5   9   17.70   15.80
 -14  -5   9   12.23   14.42
 -14   5   7   36.86   16.91
 -14  -5   7   30.86   16.24
 -14   5   7   64.66   20.65
 -14   5   7   49.31   18.02
 -14   5   5  512.10   51.78
 -14  -5   5  462.87   50.63
 -14   5   5  497.64   53.31
 -14   5   5  464.01   52.46
 -14   5   3  236.59   32.71
 -14  -5   3  221.87   31.73
 -14   5   3  288.60   38.13
 -14   5   3  276.19   35.46
 -14   5   1  135.37   41.01
 -14  -5   1  144.79   24.09
 -14   5   1  104.61   25.97
 -14   5   1  143.66   23.50
 -14   5   1  127.54   24.64
 -14   5  -1    3.07   17.92
 -14   5  -1    9.03   12.95
 -14   5  -3  110.84   24.98
 -14   5  -3  336.39   31.79
 -14   5  -5   -1.89   10.65
 -14   6  16   -2.34    8.06
 -14   6  14    7.08   11.53
 -14   6  14   -1.26    8.21
 -14   6  12    2.21   14.16
 -14   6  12    1.76   10.85
 -14   6  10   50.13   18.16
 -14   6  10   31.04   13.58
 -14   6   8   37.14   18.76
 -14   6   8   40.39   13.87
 -14  -6   8   28.54   14.33
 -14   6   6   58.38   20.73
 -14   6   6   34.87   14.74
 -14  -6   6   22.91   14.27
 -14   6   4  163.78   27.76
 -14   6   4  169.89   28.28
 -14   6   4  153.01   23.81
 -14  -6   4  158.63   24.84
 -14   6   4  146.66   28.60
 -14   6   2  336.22   38.08
 -14   6   2  258.34   34.57
 -14   6   2  285.44   38.81
 -14   6   2  265.57   33.25
 -14   6   0   18.19   16.50
 -14   6   0   18.22   14.46
 -14   6   0   -3.08   17.12
 -14   6   0   -2.03   12.18
 -14   6  -2  337.13   39.85
 -14   6  -4  422.57   43.62
 -14   7  15   28.53   10.39
 -14   7  13   99.97   18.76
 -14   7  11   10.86   14.53
 -14   7   9  111.44   21.88
 -14   7   9   82.33   15.93
 -14   7   7   55.45   20.33
 -14   7   7   58.88   19.50
 -14   7   7   48.35   14.19
 -14   7   5  171.52   26.56
 -14   7   5  117.74   19.58
 -14   7   3   54.14   20.74
 -14   7   3   71.79   17.75
 -14   7   3   72.16   15.38
 -14   7   3   72.51   21.58
 -14   7   1   74.78   21.54
 -14   7   1   40.83   15.02
 -14   7   1   35.65   18.22
 -14   7   1   50.55   12.80
 -14   7  -1  107.31   22.05
 -14   7  -3  462.06   47.25
 -14   8  14   13.54    8.74
 -14   8  12  161.90   22.03
 -14   8  10   20.62   13.99
 -14   8  10   -8.67   13.14
 -14   8   8   -2.28   14.32
 -14   8   8    4.81   16.05
 -14   8   6   90.70   21.29
 -14   8   4  371.03   40.34
 -14   8   2   54.66   16.44
 -14   8   2  104.18   21.44
 -14   8   0  238.02   30.81
 -14   8   0  289.16   33.73
 -14   8  -2   11.84   12.56
 -14   9  13   13.72    8.52
 -14   9  11   63.59   14.33
 -14   9   9  234.19   28.64
 -14   9   7   -8.27   14.15
 -14   9   5    9.98   12.23
 -14   9   3  117.61   19.94
 -14   9   1  103.05   18.77
  14  -9   1  258.98   25.73
 -14  10  10  232.21   26.93
 -14  10   8   27.95   13.59
 -14  10   6    1.98   12.90
 -14  10   6   -5.14   10.47
 -14  10   4  285.02   30.37
 -14  10   4  204.48   27.46
 -14  10   2    9.27   12.26
 -14  10   2   24.13   12.04
  14 -10   0    1.14    6.83
 -14  11  11   45.79    9.69
 -14  11   9   88.63   14.90
 -14  11   7  128.03   18.95
 -14  11   5    4.84   10.25
 -14  11   5    7.37    9.53
 -14  11   3    1.54    9.58
 -14  11   3    4.36    9.40
 -14  11   1  151.01   18.81
  14 -11  -1  158.97   17.83
 -14  12   8    2.05    6.15
 -14  12   6    3.43    7.45
 -14  12   6   -1.05    6.34
 -14  12   4   51.32   10.15
 -14  12   4   50.17    9.96
 -14  12   2    0.95    6.00
  14 -12  -2   -1.76    4.90
 -15   0  17    4.92    6.03
 -15   0  15    3.28   10.87
 -15   0  13   19.32   14.64
 -15   0  11   -7.54   14.78
 -15   0   9   11.02   16.55
 -15   0   7   26.01   18.45
 -15   0   5  -17.66   17.88
 -15   0   3   -2.91   16.16
 -15   0   3   -2.75   13.39
 -15   0   1   11.00   15.65
 -15   0   1   -2.55   12.96
 -15   0  -1  215.92   27.91
 -15   0  -1    2.46   14.72
 -15   0  -3  120.48   23.26
 -15   0  -5  162.13   21.07
 -15   1  16   38.07   10.81
 -15   1  14   10.75   10.45
 -15   1  14    9.48   12.27
 -15   1  12  468.50   48.56
 -15   1  12  535.22   51.52
 -15   1  10  905.78   83.91
 -15   1  10  963.86   87.09
 -15   1   8  255.27   31.68
 -15   1   8  270.96   36.08
 -15   1   6  570.93   59.48
 -15   1   4  192.79   30.76
 -15   1   2   28.20   17.49
 -15   1   2   16.91   14.63
 -15   1   0  249.81   34.95
 -15   1   0  218.95   34.26
 -15   1  -2   18.91   12.93
 -15   1  -2   39.68   15.22
 -15   1  -4  254.72   30.57
 -15  -2  17    0.84    4.97
 -15   2  15  698.54   58.87
 -15   2  15  650.24   59.22
 -15  -2  15  607.64   58.93
 -15   2  13   71.69   15.70
 -15   2  13   53.56   16.11
 -15  -2  13   62.03   16.50
 -15   2  11  116.60   21.79
 -15   2  11  143.68   23.80
 -15  -2  11  139.48   23.24
 -15   2   9  107.39   20.89
 -15   2   9  117.65   22.35
 -15  -2   9   99.01   21.30
 -15   2   7   54.71   18.08
 -15   2   7   67.34   19.47
 -15  -2   7   82.31   20.70
 -15   2   5    6.71   15.42
 -15   2   5   14.26   16.41
 -15  -2   5    2.80   16.30
 -15   2   3   53.18   18.30
 -15  -2   3   55.24   18.67
 -15   2   3   59.78   20.60
 -15   2   1  -10.56   16.44
 -15  -2   1    2.61   15.01
 -15   2   1   13.96   15.52
 -15  -2  -1  358.01   34.37
 -15   2  -1  364.76   35.71
 -15  -2  -1  110.63   21.74
 -15   2  -1   86.21   21.65
 -15   2  -1   72.98   21.30
 -15  -2  -3  267.95   27.76
 -15   2  -3  306.69   28.88
 -15   3  16   13.67    7.46
 -15  -3  16   14.44    7.27
 -15   3  16    6.44    7.72
 -15   3  14   -1.67   10.13
 -15  -3  14   14.52   10.42
 -15   3  14   -1.60   11.19
 -15   3  12  482.68   45.73
 -15  -3  12  416.71   43.93
 -15   3  12  399.86   43.76
 -15   3  10   -9.74   15.99
 -15  -3  10    4.68   14.60
 -15   3  10   24.43   15.07
 -15   3   8   -2.62   14.72
 -15  -3   8   -7.59   14.40
 -15   3   8   -4.67   14.57
 -15   3   6    2.70   16.35
 -15  -3   6    2.63   14.62
 -15   3   6    4.71   15.48
 -15   3   4   61.90   18.78
 -15  -3   4   63.27   18.69
 -15   3   2   66.98   18.76
 -15  -3   2   22.81   15.32
 -15   3   2   29.36   16.77
 -15  -3   0  398.99   41.21
 -15   3   0  311.54   39.44
 -15   3   0  401.10   42.85
 -15   3  -2  255.54   31.26
 -15   3  -4   21.85   11.05
 -15   4  15  224.98   23.81
 -15   4  13   31.78   13.28
 -15   4  13   10.19   10.26
 -15  -4  13   13.03    9.75
 -15   4  11    2.09   14.00
 -15   4  11   18.75   12.88
 -15  -4  11    3.99   11.10
 -15   4   9   61.84   17.88
 -15   4   9   62.93   16.84
 -15  -4   9   38.03   15.98
 -15   4   7   85.51   20.46
 -15   4   7  119.92   20.35
 -15   4   7   98.58   20.80
 -15  -4   7   90.43   20.49
 -15   4   5   44.97   17.74
 -15   4   5   46.75   15.40
 -15   4   5   39.97   17.05
 -15  -4   5   46.17   16.35
 -15   4   3  141.54   22.31
 -15   4   3  114.02   21.97
 -15  -4   3  111.53   21.02
 -15   4   1    2.25   12.65
 -15  -4   1    2.20   12.95
 -15  -4  -1  408.31   43.78
 -15   4  -1  479.65   45.15
 -15   5  16    1.71    5.67
 -15   5  14   13.30    7.82
 -15   5  12   -1.61    9.64
 -15   5  10   89.69   19.29
 -15   5  10   65.73   16.13
 -15  -5  10   72.24   15.47
 -15   5   8   25.21   15.92
 -15   5   8    8.40   12.49
 -15   5   8   12.77   12.25
 -15  -5   8   -2.05   12.66
 -15   5   6   30.51   17.49
 -15   5   6   22.30   14.06
 -15   5   6    8.84   12.75
 -15  -5   6   -2.14   12.87
 -15   5   4   88.04   19.41
 -15   5   4  100.45   19.33
 -15  -5   4  108.45   19.75
 -15   5   2   21.62   14.93
 -15   5   2   20.55   12.72
 -15  -5   2    8.02   12.18
 -15   5   2    2.80   14.45
 -15   5   0    9.97   14.06
 -15   5   0   16.05   11.66
 -15   5  -2  147.11   22.00
 -15   6  15   17.76    7.19
 -15   6  13   12.05   10.58
 -15   6  11   16.72   11.09
 -15   6  11   20.84   10.18
 -15   6   9   59.00   15.39
 -15   6   9   33.35   12.06
 -15   6   7   42.33   17.95
 -15   6   7    2.15   13.65
 -15   6   7   10.86   11.43
 -15   6   5   22.15   14.34
 -15   6   5    7.34   11.05
 -15   6   3  130.60   21.62
 -15   6   3  103.58   18.55
 -15   6   1    9.89   13.59
 -15   6   1   -1.53    9.20
 -15   6  -1   76.52   16.91
 -15   6  -3  137.91   18.14
 -15   7  14  127.13   15.82
 -15   7  12   65.80   12.88
 -15   7  12   56.96   13.44
 -15   7  10   -5.20   10.90
 -15   7  10   12.71   11.73
 -15   7   8    7.88   13.06
 -15   7   6  127.43   21.67
 -15   7   4   56.51   16.78
 -15   7   2   19.67   13.43
 -15   7   0   20.05   12.82
 -15   7  -2   -2.95    8.02
 -15   8  13   61.45    9.99
 -15   8  13   63.99   10.67
 -15   8  11   36.38   11.42
 -15   8  11   59.64   12.77
 -15   8   9    1.70   10.44
 -15   8   9   30.44   11.88
 -15   8   7    7.49   12.31
 -15   8   5   69.33   15.95
 -15   8   3  191.14   25.23
 -15   9  12   39.48    8.26
 -15   9  10   21.23    9.50
 -15   9   8  256.12   28.55
 -15  11   6   22.64    6.88
 -16   0  14   57.50   12.06
 -16   0  12   95.43   17.19
 -16   0  10  819.31   74.94
 -16   0   8  283.70   34.05
 -16   0   6   28.30   14.87
 -16   0   4 1129.43  100.77
 -16   0   2  575.60   56.39
 -16   0   0  148.54   22.02
 -16   1  15    5.20    6.43
 -16   1  13   -6.20    9.85
 -16   1  11   -1.92   11.06
 -16   1   9   15.21   12.82
 -16   1   7  261.50   32.78
 -16   1   5   49.17   17.63
 -16   1   3   78.68   19.23
 -16   1   1   20.30   12.87
 -16   2  14   54.05   11.19
 -16  -2  14   29.93    9.73
 -16   2  12   56.96   13.60
 -16  -2  12   48.74   13.08
 -16   2  10  494.83   50.95
 -16  -2  10  552.91   51.30
 -16   2   8   69.82   18.08
 -16  -2   8   36.03   14.79
 -16   2   6   52.07   16.14
 -16  -2   6   63.98   16.94
 -16   2   4  309.42   36.39
 -16  -2   4  335.06   36.67
 -16   2   2  173.82   25.41
 -16  -2   2  210.66   26.55
 -16   2   0   15.75   11.11
 -16  -2   0   27.51   11.76
 -16   2   0   40.47   13.09
 -16   3  13   44.31   11.06
 -16   3  13   64.51   12.22
 -16  -3  13   45.64   11.06
 -16   3  11   -3.00   10.33
 -16   3  11    1.70   10.31
 -16  -3  11    9.79   10.17
 -16   3   9  112.13   19.17
 -16   3   9  135.14   20.83
 -16  -3   9  144.68   20.50
 -16   3   7 1175.05  105.05
 -16  -3   7 1227.45  105.15
 -16   3   5  419.98   42.36
 -16  -3   5  393.67   41.77
 -16   3   3   78.36   17.69
 -16  -3   3  103.17   18.00
 -16  -3   1  137.01   20.20
 -16   3   1  145.19   20.67
 -16   3  -1   15.26    9.84
 -16   4  14   41.57    8.96
 -16   4  12   20.13    9.94
 -16   4  12   23.38    9.51
 -16   4  10   22.35   11.94
 -16   4  10   43.99   11.94
 -16  -4  10   21.70   10.84
 -16   4   8   25.93   13.22
 -16   4   8   34.68   12.69
 -16  -4   8    8.70   11.27
 -16   4   6  134.56   19.41
 -16  -4   6   87.08   17.02
 -16   4   4    5.54   11.73
 -16  -4   4   -3.55   10.63
 -16  -4   2   12.82   10.27
 -16   4   2   -1.67   11.53
 -16   5  13  207.83   22.35
 -16   5  11  142.75   18.97
 -16   5  11  123.76   16.49
 -16   5   9   -4.87   10.65
 -16   5   9    2.87    8.94
 -16   5   7  133.46   19.13
 -16   5   5   36.30   12.53
 -16   5   3   36.42   10.87
 -16   6  10   33.86   11.35
 -16   6   8    6.50    7.01
 -16   6   6   79.16   12.74
 -16   6   4   14.20    7.78
 -16   7   5   79.43   13.87
 -16   8   8   42.83    9.22
 -16   8   6  283.25   28.61
 -17   0  13    0.92    5.23
 -17   0  11   -1.29    7.59
 -17   0   9   10.70    8.83
 -17   0   7   -4.93   10.80
 -17   0   5   11.47   10.89
 -17   0   3   -1.50    9.55
 -17   1  12   26.46    8.21
 -17   1  10   90.14   15.06
 -17   1   8  160.06   21.01
 -17   1   6    3.28    9.73
 -17   1   4   21.99   11.44
 -17   1   2  930.88   80.27
 -17   2  11    7.11    7.60
 -17  -2  11    3.44    7.16
 -17   2   9   21.43   10.08
 -17  -2   9   13.81    8.94
 -17   2   7  118.89   17.13
 -17  -2   7   88.06   15.91
 -17   2   5  446.47   43.07
 -17  -2   5  443.70   42.50
 -17  -2   3    2.69    7.98
 -17   2   3   -4.17    8.67
 -17   3  10   20.89    8.61
 -17  -3  10   47.62   10.25
 -17   3   8  238.21   24.72
 -17  -3   8  203.84   23.91
 -17   3   6   22.34   10.14
 -17  -3   6   23.93   10.43
 -17  -3   4   47.49   11.16
 -17   3   4   52.61   11.89
 -17   4   9   26.37    8.60
 -17   4   7    1.14    8.15
 -17   4   5  320.07   31.22
 -17   4   3    0.93    6.01
   0   0   0    0.00    0.00


TITL 20230505a_auto in I2/a
REM I2/a (#15 in standard setting)
CELL 1.54184  14.221756  15.918893  17.622931  90.0000 108.0895  90.0000
ZERR   43.00   0.000344   0.000372   0.000469   0.0000   0.0028   0.0000
LATT  2
SYMM -x+1/2, y,-z
SFAC C H O P Cl Zn
UNIT 43.00 43.00 43.00 43.00 43.00 43.00
REM  CrysAlisPro recorded range (K): Min=100.0; max=100.1; aver:100.0
TEMP -173
TREF
HKLF 4
END
_computing_structure_solution     'SHELXT 2014/5 (Sheldrick, 2014)'
;
_shelx_hkl_checksum              99920
