# Supplementary material for: Zero-dimensional halide hybrid bulk glass exhibiting reversible photochromic ultralong phosphorescence
Source: Nat Commun. 2024 Jun 29;15:5519. doi: 10.1038/s41467-024-49886-7 (PMC11217438; doi:10.1038/s41467-024-49886-7)
Supplement: Supplementary file 5 — Supplementary Data 2 [file 41467_2024_49886_MOESM5_ESM.zip]

Archive with 4 entries (4 files):
- Supplementary Data 2/bipyridyl.gjf
- Supplementary Data 2/complex.gjf
- Supplementary Data 2/complex_TDDFT.gjf
- Supplementary Data 2/P-Zn_cut.gjf
