# Supplementary material for: Zero-dimensional halide hybrid bulk glass exhibiting reversible photochromic ultralong phosphorescence
Source: Nat Commun. 2024 Jun 29;15:5519. doi: 10.1038/s41467-024-49886-7 (PMC11217438; doi:10.1038/s41467-024-49886-7)
Supplement: Supplementary file 5 — Supplementary Data 2 [file 41467_2024_49886_MOESM5_ESM.zip › Supplementary Data 2/bipyridyl.gjf]

%chk=bipyridyl.chk
%nproc=24
%mem=30gb
#p b3lyp em=gd3bj opt freq genecp

Title Card Required

0 1
 C                  0.21019194    2.33845800    0.78523500
 C                  1.61260394    2.33845800    0.78523500
 C                  2.31614594    3.54107200    0.78523500
 C                  0.23541094    4.76346700    0.78112900
 C                 -0.47255006    3.56340900    0.78393600
 C                 -0.53023906    1.07801400    0.78649000
 C                 -0.09887006    0.00000000    0.00000000
 C                 -0.80701806   -1.19990500    0.00174900
 C                 -2.38444406   -0.27180900    1.57467100
 C                 -1.68120706    0.93102400    1.57409100
 H                  2.15765494    1.38258500    0.79291800
 H                  3.41600194    3.53099500    0.78850700
 H                 -0.30888406    5.71925000    0.77673900
 H                 -1.57285606    3.57416900    0.77728600
 H                  0.79914694    0.10754600   -0.62676600
 H                 -0.46287606   -2.03869700   -0.62097900
 H                 -3.28418906   -0.37869400    2.19823500
 H                 -2.02417306    1.76871800    2.19977200
 N                  1.63006394    4.75536800    0.78247400
 N                 -1.94999706   -1.33896800    0.78882500

C H N 0
6-311G**
****
-Zn 0
SDD
****

-Zn 0
SDD
