# Supplementary material for: Zero-dimensional halide hybrid bulk glass exhibiting reversible photochromic ultralong phosphorescence
Source: Nat Commun. 2024 Jun 29;15:5519. doi: 10.1038/s41467-024-49886-7 (PMC11217438; doi:10.1038/s41467-024-49886-7)
Supplement: Supplementary file 5 — Supplementary Data 2 [file 41467_2024_49886_MOESM5_ESM.zip › Supplementary Data 2/complex.gjf]

%chk=complex_con.chk
%nprocshared=48
%mem=60GB
#p b3lyp em=gd3bj opt genecp

Title

0 1
 Zn              -1    1.86103600    0.58845900   -0.17517600
 Cl              -1    1.54556500   -0.97674700   -1.81672800
 Cl              -1   -0.03948100    1.80789900    0.03656800
 O               -1   -2.29542800   -2.37118800   -1.91702800
 C                0   -2.29067400   -0.98664600   -1.66691800
 C               -1    5.04160300   -1.87153500   -2.59640300
 C               -1    5.54177600   -0.92680100   -1.70918200
 C               -1    6.93859600   -3.29350500   -2.19741100
 C               -1   -1.54257200   -2.67180300   -3.10835100
 C               -1    5.74280500   -3.04237100   -2.84975300
 H                0   -2.63978200   -0.40736300   -2.53354800
 H               -1   -1.54089600   -3.75673000   -3.19861500
 H                0   -3.93711800    1.39915200   -2.15785600
 H               -1   -2.03080000   -2.22878600   -3.98689100
 H               -1    5.33749500   -3.77461600   -3.53837100
 H               -1   -0.52035600   -2.29531200   -3.01548200
 H               -1    6.83666100    3.61030900   -3.20461100
 H               -1    4.07118100   -1.68757600   -3.04184700
 H                0   -1.30554300   -0.59702300   -1.37111100
 H               -1   -1.14867400   -0.10343200    1.29568000
 H                0   -4.98786092   -1.07911808   -2.78465210
 Cl              -1    2.34887200   -0.50467300    1.77682900
 Cl              -1    3.59560500    1.95725300   -0.69006300
 P                0   -3.44744400   -0.71566900   -0.27704400
 H               -1    4.95657800   -0.03560000   -1.49228300
 C               -1    6.77045400   -1.18124800   -1.06316500
 C               -1    7.45875500   -2.36808800   -1.30018800
 H               -1    7.47407000   -4.21905200   -2.37389000
 C                0   -3.59208900    1.06308800   -0.04813400
 C                0   -2.78937100   -1.52648100    1.17693400
 C                0   -5.07597300   -1.40942200   -0.66219300
 P               -1    7.32202700    0.01475000    0.15471700
 H               -1    8.37828400   -2.58850900   -0.77446800
 C                0   -3.43976600    1.65763400    1.20421700
 C                0   -3.81943200    1.85280600   -1.18111300
 C               -1   -1.61949600   -0.98779800    1.71992300
 C               -1   -3.33202100   -2.71533000    1.68152900
 C                0   -5.82502413   -1.93070565    0.39914181
 C                0   -5.58958025   -1.43767546   -1.96235558
 C               -1    6.19590300   -0.05374000    1.57875800
 C               -1    7.28640800    1.70377600   -0.44558100
 C               -1    9.00477500   -0.31719600    0.69283500
 C                0   -3.50602500    3.04011400    1.31810600
 H                0   -3.24069700    1.05212400    2.07726600
 C                0   -3.87847600    3.23229300   -1.05696000
 C               -1   -1.01760000   -1.63197800    2.79341100
 C               -1   -2.71211500   -3.33622700    2.75957000
 H               -1   -4.20835900   -3.16533400    1.23428300
 C                0   -7.07943201   -2.47539845    0.16017583
 H                0   -5.43029140   -1.90604052    1.40475666
 C                0   -6.85341584   -1.97711542   -2.19137984
 H               -1    6.46118300    0.74377900    2.28748300
 H               -1    5.17969400    0.15534200    1.21137000
 O               -1    6.33370100   -1.34044100    2.13793700
 C               -1    7.55794800    2.71051300    0.47333300
 C               -1    7.05181400    2.02555500   -1.79188400
 C               -1    9.34083800   -0.22209300    2.04540500
 C               -1    9.99263900   -0.53961000   -0.27008600
 C                0   -3.71982500    3.82578700    0.19264100
 H                0   -3.36677800    3.50372800    2.28637300
 H                0   -4.02791400    3.84507900   -1.93776200
 H               -1   -0.08522800   -1.22887700    3.17050600
 C               -1   -1.56762000   -2.79243900    3.31896100
 H               -1   -3.12844300   -4.25676700    3.15174300
 H                0   -7.65582591   -2.87548958    0.98365452
 C                0   -7.59789624   -2.49391179   -1.13389606
 H                0   -7.24943794   -2.00300163   -3.20148901
 C               -1    5.60743600   -1.45217300    3.37748000
 H               -1    7.75736500    2.47301300    1.51159100
 C               -1    7.59171000    4.02816200    0.06694100
 C               -1    7.05783400    3.35727000   -2.17485300
 H               -1    6.82281500    1.25020900   -2.50921400
 H               -1    8.57309900   -0.07534500    2.79201000
 C               -1   10.66639600   -0.38711100    2.43085800
 C               -1   11.30696800   -0.69368000    0.12917100
 H               -1    9.73414800   -0.58303000   -1.32081800
 H                0   -3.75036900    4.90464000    0.28385200
 H               -1   -1.08298200   -3.28937600    4.15132200
 H                0   -8.57950956   -2.91574713   -1.31578349
 H               -1    6.02250400   -0.76092400    4.12337300
 H               -1    5.74193000   -2.47854600    3.71465500
 H               -1    4.54724000   -1.23976600    3.21574100
 H               -1    7.79851700    4.81108300    0.78599100
 C               -1    7.33688400    4.34716000   -1.26596400
 H               -1   10.92873700   -0.33171700    3.48067900
 C               -1   11.64395100   -0.61878900    1.48095200
 H               -1   12.07787500   -0.87010600   -0.61138400
 H               -1    7.34065900    5.38476300   -1.57832600
 H               -1   12.67646900   -0.74414300    1.78477800
 C                0   -9.15865941    0.34945999    0.57653078
 C                0   -8.59204598    0.38565267    1.85487719
 C                0   -7.33326252    0.95275430    2.01949705
 C                0   -7.15523385    1.42797272   -0.20045836
 C                0   -8.40720363    0.88818539   -0.47165323
 C                0  -10.49295448   -0.24033848    0.33920980
 C                0  -10.93039300   -1.37079300    1.03682667
 C                0  -12.19611174   -1.88382219    0.77233969
 C                0  -12.62183823   -0.27415483   -0.78089557
 C                0  -11.37503915    0.31260372   -0.59463490
 H                0   -9.13019136   -0.00144314    2.71136326
 H                0   -6.87432270    0.99311154    3.00360053
 H                0   -6.54937418    1.84239193   -0.99997550
 H                0   -8.77930941    0.86536866   -1.48819966
 H                0  -10.29274739   -1.85643946    1.76562473
 H                0  -12.54809255   -2.76459612    1.30157449
 H                0  -13.32169274    0.15047550   -1.49478228
 H                0  -11.10628949    1.20336407   -1.14889051
 N                0   -6.61655223    1.46810361    1.01878836
 N                0  -13.04079566   -1.35637118   -0.11821152

C H N O P Cl 0
6-311G**
****
-Zn 0
SDD
****

-Zn 0
SDD
