# Supplementary material for: Zero-dimensional halide hybrid bulk glass exhibiting reversible photochromic ultralong phosphorescence
Source: Nat Commun. 2024 Jun 29;15:5519. doi: 10.1038/s41467-024-49886-7 (PMC11217438; doi:10.1038/s41467-024-49886-7)
Supplement: Supplementary file 5 — Supplementary Data 2 [file 41467_2024_49886_MOESM5_ESM.zip › Supplementary Data 2/complex_TDDFT.gjf]

%oldchk=complex_con.chk
%chk=complex_con_singlet.chk
%nprocshared=64
%mem=40GB
#p IOp(9/40=4) TD=(singlet,nstates=10) chkbasis em=gd3bj b3lyp
guess=read geom=allcheck
