# Supplementary material for: Zero-dimensional halide hybrid bulk glass exhibiting reversible photochromic ultralong phosphorescence
Source: Nat Commun. 2024 Jun 29;15:5519. doi: 10.1038/s41467-024-49886-7 (PMC11217438; doi:10.1038/s41467-024-49886-7)
Supplement: Supplementary file 5 — Supplementary Data 2 [file 41467_2024_49886_MOESM5_ESM.zip › Supplementary Data 2/P-Zn_cut.gjf]

%chk=P-ZN_cut.chk
%nproc=24
%mem=30gb
#p b3lyp em=gd3bj opt=readopt genecp

Title

0 1
 Zn                 3.55500000   11.73400000    0.00000000
 Cl                 3.96700000   13.07500000    1.81000000
 Cl                 1.75900000   10.42800000    0.46100000
 O                  0.53500000   14.20000000    3.72400000
 C                  0.40800000   12.85100000    3.33500000
 C                  7.45000000   14.09500000    1.13300000
 C                  7.52600000   13.29400000    0.00100000
 C                  8.97800000   15.67200000    0.15400000
 C                  1.72600000   14.40800000    4.50800000
 C                  8.18300000   15.27100000    1.21500000
 H                  0.43800000   12.24500000    4.18800000
 H                  1.72900000   15.36200000    4.80800000
 H                 -1.08500000   10.37900000    4.10400000
 H                  1.61300000   13.84900000    5.29400000
 H                  8.12700000   15.90300000    2.02700000
 H                  2.52000000   14.18400000    3.95300000
 H                  9.37200000    8.72400000    0.00000000
 H                  6.88300000   13.83400000    1.96000000
 H                  1.05900000   12.54400000    2.68000000
 H                  0.23400000   12.56000000    0.06700000
 H                 -1.34600000   13.18100000    5.42800000
 Cl                 3.14400000   13.07500000   -1.81000000
 Cl                 5.35200000   10.42800000   -0.46100000
 P                 -1.22300000   12.69000000    2.55100000
 H                  6.87700000   12.56000000   -0.06700000
 C                  8.35300000   13.69900000   -1.06800000
 C                  9.06700000   14.89200000   -0.99300000
 H                  9.50200000   16.54000000    0.16800000
 C                 -1.46300000   10.94400000    2.22200000
 C                 -1.24200000   13.69900000    1.06800000
 C                 -2.50600000   13.18900000    3.70700000
 P                  8.33400000   12.69000000   -2.55100000
 H                  9.57500000   15.15500000   -1.70900000
 C                 -1.83500000   10.45400000    0.96000000
 C                 -1.31900000   10.07000000    3.29300000
 C                 -0.41500000   13.29400000   -0.00100000
 C                 -1.95600000   14.89200000    0.99300000
 C                 -3.81100000   13.36100000    3.23800000
 C                 -2.22600000   13.27300000    5.07300000
 C                  6.70300000   12.85100000   -3.33500000
 C                  8.57400000   10.94400000   -2.22200000
 C                  9.61700000   13.18900000   -3.70700000
 C                 -2.01600000    9.09000000    0.79600000
 H                 -1.93200000   11.04800000    0.16800000
 C                 -1.53500000    8.71900000    3.11800000
 C                 -0.34000000   14.09500000   -1.13300000
 C                 -1.86700000   15.67200000   -0.15400000
 H                 -2.46400000   15.15500000    1.70900000
 C                 -4.82300000   13.64400000    4.13600000
 H                 -4.00100000   13.26000000    2.27800000
 C                 -3.25500000   13.56600000    5.96200000
 H                  6.67300000   12.24500000   -4.18800000
 H                  6.05200000   12.54400000   -2.68000000
 O                  6.57600000   14.20000000   -3.72400000
 C                  8.43000000   10.07000000   -3.29300000
 C                  8.94600000   10.45400000   -0.96000000
 C                  9.33700000   13.27300000   -5.07300000
 C                 10.92200000   13.36100000   -3.23800000
 C                 -1.88300000    8.23200000    1.85900000
 H                 -2.26100000    8.72400000    0.00000000
 H                 -1.41800000    8.11900000    3.81900000
 H                  0.22800000   13.83400000   -1.96000000
 C                 -1.07200000   15.27100000   -1.21500000
 H                 -2.39100000   16.54000000   -0.16800000
 H                 -5.67600000   13.80200000    3.83600000
 C                 -4.54400000   13.74800000    5.49900000
 H                 -3.03800000   13.64200000    6.81800000
 C                  5.38500000   14.40800000   -4.50800000
 H                  8.19600000   10.37900000   -4.10400000
 C                  8.64600000    8.71900000   -3.11800000
 C                  9.12700000    9.09000000   -0.79600000
 H                  9.04300000   11.04800000   -0.16800000
 H                  8.45700000   13.18100000   -5.42800000
 C                 10.36500000   13.56600000   -5.96200000
 C                 11.93400000   13.64400000   -4.13600000
 H                 11.11200000   13.26000000   -2.27800000
 H                 -2.00500000    7.33900000    1.74200000
 H                 -1.01600000   15.90300000   -2.02700000
 H                 -5.23700000   14.00900000    6.14800000
 H                  5.49800000   13.84900000   -5.29400000
 H                  5.38200000   15.36200000   -4.80800000
 H                  4.59100000   14.18400000   -3.95300000
 H                  8.52900000    8.11900000   -3.81900000
 C                  8.99400000    8.23200000   -1.85900000
 H                 10.14900000   13.64200000   -6.81800000
 C                 11.65500000   13.74800000   -5.49900000
 H                 12.78700000   13.80200000   -3.83600000
 H                  9.11600000    7.33900000   -1.74200000
 H                 12.34800000   14.00900000   -6.14800000

notatoms=C,O,P,Cl,Zn

C H O P Cl 0
6-311G**
****
Zn 0
SDD
****

Zn 0
SDD
